# Supplementary material for: 4-[2-(4-Chloro­phen­yl)hydrazinyl­idene]-3-methyl-1H-pyrazol-5(4H)-one
Source: Acta Crystallogr Sect E Struct Rep Online. 2011 Sep 17;67(Pt 10):o2670. doi: 10.1107/S1600536811037020 (PMC3201479; doi:10.1107/S1600536811037020)
Supplement: Supplementary file 2 [file e-67-o2670-Isup2.hkl]

# 
# h,k,l, Fc-squared, Fo-squared, sigma(Fo-squared) and status flag 
# 
data_I
_shelx_title ' bk106_0m in P2(1)/c (100K)' 
_shelx_refln_list_code          4 
_shelx_F_calc_maximum      175.99 
_exptl_crystal_F_000       488.00 
_reflns_d_resolution_high  0.7046 
 
loop_ 
 _symmetry_equiv_pos_as_xyz 
 'x, y, z' 
 '-x, y+1/2, -z+1/2' 
 '-x, -y, -z' 
 'x, -y-1/2, z-1/2' 
 
_cell_length_a    15.8496 
_cell_length_b     3.8184 
_cell_length_c    20.3794 
_cell_angle_alpha  90.000 
_cell_angle_beta  123.575 
_cell_angle_gamma  90.000 
 
_shelx_F_squared_multiplier     1.000 
 
loop_ 
 _refln_index_h 
 _refln_index_k 
 _refln_index_l 
 _refln_F_squared_calc 
 _refln_F_squared_meas 
 _refln_F_squared_sigma 
 _refln_observed_status 
   2   0   0       21.13       10.38      1.92 o 
   3   0   0      492.08      423.07      7.86 o 
   4   0   0     4771.65     4766.95     47.83 o 
   5   0   0     2992.01     3123.20     34.29 o 
   6   0   0      598.03      572.69     11.51 o 
   7   0   0      386.30      430.44     12.10 o 
   8   0   0       78.91      106.34      8.05 o 
   9   0   0      177.08      158.12      9.75 o 
  10   0   0       39.68       23.46      7.02 o 
  11   0   0     1936.28     1889.63     44.32 o 
  12   0   0      267.05      255.37     18.11 o 
  13   0   0      100.77      113.18     15.33 o 
  14   0   0      130.27      139.13     17.02 o 
  15   0   0      181.61      201.05     15.20 o 
  16   0   0      498.27      452.31     78.96 o 
  17   0   0       62.35       84.70     59.81 o 
  18   0   0        1.57       54.48     27.35 o 
   1   1   0      519.03      473.57      9.34 o 
   2   1   0     6074.34     6496.82     59.23 o 
   3   1   0       68.99       95.48      4.79 o 
   4   1   0     1096.93     1063.83     11.80 o 
   5   1   0      538.31      578.22      8.91 o 
   6   1   0       13.11        2.60      2.30 o 
   7   1   0       61.21       83.03      4.52 o 
   8   1   0      258.21      262.14      7.93 o 
   9   1   0       45.05       51.46      5.81 o 
  10   1   0      215.13      175.15      9.08 o 
  11   1   0        5.29        3.84      5.13 o 
  12   1   0      109.62      145.22     10.39 o 
  13   1   0      100.51       97.01      9.89 o 
  14   1   0      137.71      171.63     12.72 o 
  15   1   0      109.81      121.90     13.83 o 
  16   1   0        0.74       -2.90     15.07 o 
  17   1   0        0.02       12.05     13.19 o 
  18   1   0       16.55       70.07     20.23 o 
   0   2   0      911.66      921.07     21.19 o 
   1   2   0      834.31      841.97     17.73 o 
   2   2   0       42.33       47.24      5.48 o 
   3   2   0        5.59       -1.55      4.03 o 
   4   2   0     1021.45     1030.46     15.95 o 
   5   2   0      182.87      199.43      8.72 o 
   6   2   0       19.58       25.01      4.41 o 
   7   2   0        0.97       10.27      5.06 o 
   8   2   0      251.10      249.55     11.51 o 
   9   2   0       18.87       20.09      5.78 o 
  10   2   0      549.23      487.42     14.47 o 
  11   2   0       68.29       87.39      9.60 o 
  12   2   0      606.60      616.19     20.72 o 
  13   2   0       15.88       24.18      8.28 o 
  14   2   0        2.36        6.99      8.96 o 
  15   2   0      174.44      187.86     29.16 o 
  16   2   0      175.45      191.78     31.88 o 
  17   2   0       21.55       45.88     22.94 o 
   1   3   0      297.09      304.57     10.89 o 
   2   3   0      167.82      190.11      8.99 o 
   3   3   0      373.93      378.44     11.61 o 
   4   3   0      361.05      378.03     14.54 o 
   5   3   0       42.56       49.27      8.10 o 
   6   3   0      724.45      763.83     27.43 o 
   7   3   0      402.50      405.65     17.50 o 
   8   3   0      450.05      452.06     16.56 o 
   9   3   0       12.40       22.69      6.45 o 
  10   3   0      569.29      581.49     19.78 o 
  11   3   0        2.02       -5.35      9.34 o 
  12   3   0       67.85       81.15     27.32 o 
  13   3   0       58.06       17.87     29.63 o 
  14   3   0       13.65       19.82     28.43 o 
  15   3   0       78.93       90.31     18.30 o 
   0   4   0      578.26      595.80     27.55 o 
   1   4   0        0.43        2.30      4.60 o 
   2   4   0        2.38       -1.86      4.55 o 
   3   4   0       23.97       25.88      5.94 o 
   4   4   0       37.44       32.15     10.10 o 
   5   4   0      359.26      371.64     24.05 o 
   6   4   0       67.40       59.65     12.23 o 
   7   4   0       38.10       36.58      9.92 o 
   8   4   0       46.21       26.48      9.83 o 
   9   4   0       69.56       50.99     13.57 o 
  10   4   0       22.23       25.14     12.00 o 
  11   4   0        0.05       -2.98     15.40 o 
  12   4   0       16.44       -0.81     20.49 o 
   1   5   0       18.24        5.42      7.38 o 
   2   5   0        0.10       -1.21      8.79 o 
   3   5   0       86.97       70.47     14.27 o 
   4   5   0        5.11        7.52     10.33 o 
   5   5   0       14.71       15.66     16.32 o 
   6   5   0      186.25      184.00     29.83 o 
   7   5   0      342.26      336.94     27.18 o 
 -18   1   1        4.07       23.59     17.96 o 
 -17   1   1      221.08      277.74     22.45 o 
 -16   1   1      347.89      372.95     23.18 o 
 -15   1   1      172.45      200.64     13.88 o 
 -14   1   1      406.15      421.33     16.62 o 
 -13   1   1      827.25      730.01     18.95 o 
 -12   1   1       47.24       53.43      8.25 o 
 -11   1   1       56.82       48.19      6.88 o 
 -10   1   1      136.18      144.88      7.90 o 
  -9   1   1        0.45        3.48      3.32 o 
  -8   1   1       26.21       42.46      4.45 o 
  -7   1   1      867.58      862.20     12.66 o 
  -6   1   1     2111.03     2154.42     23.92 o 
  -5   1   1        8.74        4.31      2.40 o 
  -4   1   1     1108.38     1102.74     11.54 o 
  -3   1   1     1473.69     1428.41     18.87 o 
  -2   1   1     2127.25     2048.87     21.30 o 
  -1   1   1      130.09      154.76     11.66 o 
   0   1   1    11849.19    12298.87    131.81 o 
   1   1   1        1.23       -0.21      2.80 o 
   2   1   1     2629.92     2643.45     38.13 o 
   3   1   1      278.77      279.63      6.26 o 
   4   1   1      465.65      458.06      8.38 o 
   5   1   1     4131.35     4257.39     37.71 o 
   6   1   1      160.47      163.26      5.39 o 
   7   1   1      267.42      281.34      8.35 o 
   8   1   1       71.93       71.83      5.53 o 
   9   1   1     1344.90     1359.79     22.22 o 
  10   1   1      618.51      566.70     15.90 o 
  11   1   1      794.57      765.33     17.03 o 
  12   1   1      498.11      463.00     14.20 o 
  13   1   1       56.37       56.94      9.10 o 
  14   1   1       22.00       29.47      7.89 o 
  15   1   1       21.65       16.63     17.46 o 
  16   1   1       36.45        7.27     21.99 o 
  17   1   1        2.48       -3.11     13.51 o 
 -17   2   1       79.01       99.40     26.15 o 
 -16   2   1      100.53      124.38     27.16 o 
 -15   2   1      201.62      197.66     19.51 o 
 -14   2   1       22.02       38.64     10.09 o 
 -13   2   1      589.50      534.53     20.58 o 
 -12   2   1      225.87      248.65     12.79 o 
 -11   2   1      242.60      258.63     11.32 o 
 -10   2   1      543.01      511.06     14.36 o 
  -9   2   1       93.39      115.29     10.11 o 
  -8   2   1      326.15      312.60     12.30 o 
  -7   2   1       18.05       18.30      5.29 o 
  -6   2   1      752.30      801.52     15.05 o 
  -5   2   1        3.81        2.65      4.61 o 
  -4   2   1       36.14       32.58      3.55 o 
  -3   2   1       28.85       46.30      5.08 o 
  -2   2   1      395.34      477.91     12.87 o 
  -1   2   1        1.09        2.08      3.30 o 
   0   2   1      235.73      231.84      9.83 o 
   1   2   1      328.83      338.53      9.54 o 
   2   2   1      262.92      270.80     16.14 o 
   3   2   1      739.96      691.74     15.35 o 
   4   2   1      507.52      524.45     10.75 o 
   5   2   1      379.10      395.45     13.63 o 
   6   2   1      548.81      531.33     13.08 o 
   7   2   1      282.05      280.05     11.78 o 
   8   2   1      212.22      244.99     11.69 o 
   9   2   1        0.04        2.01      4.76 o 
  10   2   1     1424.90     1328.46     26.73 o 
  11   2   1      415.03      398.28     15.28 o 
  12   2   1      963.83      856.92     25.64 o 
  13   2   1       18.20       13.40      8.75 o 
  14   2   1        9.93       23.60     12.10 o 
  15   2   1      701.62      757.32     48.54 o 
  16   2   1        8.55       44.42     21.13 o 
 -15   3   1       12.56      -29.93     29.93 o 
 -14   3   1       21.32        0.00     29.01 o 
 -13   3   1      354.33      366.16     53.09 o 
 -12   3   1      140.67      119.40     25.09 o 
 -11   3   1       52.87       55.08     11.58 o 
 -10   3   1        6.61        7.08      8.53 o 
  -9   3   1       21.41       28.34      6.29 o 
  -8   3   1      561.05      563.92     18.07 o 
  -7   3   1      222.37      232.01     15.52 o 
  -6   3   1       79.18      103.17     11.34 o 
  -5   3   1      375.01      407.85     17.07 o 
  -4   3   1       24.48       33.93      4.86 o 
  -3   3   1      446.33      480.33     14.87 o 
  -2   3   1        1.95        3.87      3.76 o 
  -1   3   1      132.50      131.75      8.25 o 
   0   3   1       10.80       12.21      4.26 o 
   1   3   1       26.76       23.05      4.79 o 
   2   3   1       80.51       97.85      7.37 o 
   3   3   1       36.88       38.30      5.38 o 
   4   3   1       77.38       76.04      6.25 o 
   5   3   1       96.51      104.77     10.07 o 
   6   3   1      277.12      278.73     12.33 o 
   7   3   1      269.57      279.90     14.97 o 
   8   3   1      297.56      330.15     14.62 o 
   9   3   1        9.19       10.65      8.15 o 
  10   3   1        3.54        5.78      9.65 o 
  11   3   1      119.45      108.33     13.94 o 
  12   3   1       54.36       44.34     14.67 o 
  13   3   1       29.08       21.16     32.38 o 
  14   3   1      199.84      157.11     47.68 o 
  15   3   1       95.74       52.81     28.09 o 
 -13   4   1        6.70       -4.19     15.19 o 
 -12   4   1        2.28        0.81     11.97 o 
 -11   4   1        3.73        0.26     10.12 o 
 -10   4   1      319.37      353.02     22.99 o 
  -9   4   1       66.74       67.11     13.19 o 
  -8   4   1       28.01       29.80      9.60 o 
  -7   4   1      893.03      870.16     32.24 o 
  -6   4   1      858.03      823.99     30.78 o 
  -5   4   1        7.46       -0.04      7.98 o 
  -4   4   1      134.92      138.70     11.50 o 
  -3   4   1        1.59        5.10      4.94 o 
  -2   4   1       83.36       78.95      8.23 o 
  -1   4   1      185.40      208.52     11.49 o 
   0   4   1        0.09        0.35      4.53 o 
   1   4   1      206.87      210.72     11.47 o 
   2   4   1      159.91      158.32     10.61 o 
   3   4   1      195.52      198.23     15.98 o 
   4   4   1      660.68      690.15     22.63 o 
   5   4   1      355.56      339.80     16.83 o 
   6   4   1       43.52       42.12      9.70 o 
   7   4   1        0.17       -2.72      8.09 o 
   8   4   1        4.64        9.90      9.30 o 
   9   4   1      109.51      101.43     18.40 o 
  10   4   1        0.58       -9.97      9.97 o 
  11   4   1        6.45       -5.34     11.82 o 
  12   4   1       27.48       15.73     15.56 o 
  -7   5   1        0.00       -8.09     10.92 o 
  -6   5   1      296.71      305.01     26.32 o 
  -5   5   1       11.79        0.62     13.22 o 
  -4   5   1        1.96        3.89     13.75 o 
  -3   5   1      124.03      108.46     16.22 o 
  -2   5   1       79.48       54.53     12.37 o 
  -1   5   1       17.32       13.77      8.87 o 
   0   5   1      217.28      232.02     14.07 o 
   1   5   1        5.12       -1.46      8.58 o 
   2   5   1        1.15        4.78      8.69 o 
   3   5   1      214.89      185.02     20.60 o 
   4   5   1        0.00       -2.04     11.59 o 
   5   5   1       69.95       44.90     14.69 o 
   6   5   1       12.88      -13.93     13.93 o 
 -19   0   2       62.03      205.02     40.12 o 
 -18   0   2       15.47      149.21     31.56 o 
 -17   0   2      548.45      584.65     34.97 o 
 -16   0   2       21.59       16.54     10.63 o 
 -15   0   2      321.38      321.14     17.94 o 
 -14   0   2      207.71      242.31     15.81 o 
 -13   0   2      199.78      173.55     14.31 o 
 -12   0   2       54.72       60.47     12.42 o 
 -11   0   2      177.75      163.47     14.27 o 
 -10   0   2      424.75      404.52     15.79 o 
  -9   0   2      546.40      530.31     16.03 o 
  -8   0   2     1007.97     1211.25     33.41 o 
  -7   0   2      694.83      638.25     13.28 o 
  -6   0   2    12705.33    13057.80    227.96 o 
  -5   0   2     2529.85     2181.32     34.44 o 
  -4   0   2      843.37      984.71     13.14 o 
  -3   0   2    30973.40    29823.77    597.71 o 
  -2   0   2        1.70        0.31      1.93 o 
  -1   0   2      348.59      355.41      7.77 o 
   0   0   2        0.55       -1.20      1.20 o 
   1   0   2     3510.45     3496.88     27.66 o 
   2   0   2      157.60      115.17      3.80 o 
   3   0   2      504.56      562.84      9.28 o 
   4   0   2      764.72      791.60     12.98 o 
   5   0   2     2465.37     2404.83     28.86 o 
   6   0   2      305.55      247.94      9.86 o 
   7   0   2     1735.01     1855.97     29.01 o 
   8   0   2      281.40      277.56     11.94 o 
   9   0   2      626.50      642.66     17.67 o 
  10   0   2     1277.98     1232.28     25.65 o 
  11   0   2      579.04      606.56     20.84 o 
  12   0   2       54.72       50.24     11.83 o 
  13   0   2      321.92      378.16     21.58 o 
  14   0   2        6.80       28.02     10.91 o 
  15   0   2        0.05      -14.47     14.47 o 
  16   0   2       52.73       78.89     18.59 o 
  17   0   2      196.92      264.73     27.76 o 
 -19   1   2        3.69       93.53     19.99 o 
 -18   1   2       64.72      103.23     28.84 o 
 -17   1   2       15.54        1.71     13.15 o 
 -16   1   2        0.01       40.09     15.00 o 
 -15   1   2       11.23       37.90     14.74 o 
 -14   1   2       87.23      102.34     11.73 o 
 -13   1   2      747.59      661.64     16.33 o 
 -12   1   2       65.86       74.57      7.90 o 
 -11   1   2       59.08       69.26      6.49 o 
 -10   1   2       17.99        9.92      3.97 o 
  -9   1   2       59.91       56.54      5.25 o 
  -8   1   2       49.99       63.02      4.76 o 
  -7   1   2      403.50      412.96      9.21 o 
  -6   1   2      342.33      364.73      7.94 o 
  -5   1   2      130.30      124.00      4.64 o 
  -4   1   2     1601.97     1573.85     15.78 o 
  -3   1   2     1928.88     1972.03     21.74 o 
  -2   1   2     6523.11     6625.09     65.42 o 
  -1   1   2    11188.54    11534.46    124.04 o 
   0   1   2     1603.17     1616.56     20.57 o 
   1   1   2       46.19       29.01      3.38 o 
   2   1   2     1068.12     1093.88     12.52 o 
   3   1   2      111.87      139.59      4.86 o 
   4   1   2        2.49        5.76      1.85 o 
   5   1   2       13.79       15.79      3.68 o 
   6   1   2      453.93      453.54     10.23 o 
   7   1   2        1.02        1.68      2.94 o 
   8   1   2      238.93      243.77      8.02 o 
   9   1   2       38.25       26.90      5.61 o 
  10   1   2        9.65       15.72      5.74 o 
  11   1   2        0.03       -3.49      4.58 o 
  12   1   2      424.06      407.88     14.57 o 
  13   1   2       32.39       33.29      7.85 o 
  14   1   2        0.09       13.41      9.04 o 
  15   1   2      458.61      522.02     25.78 o 
  16   1   2        8.29       -3.80     12.97 o 
  17   1   2        7.65        1.17     16.92 o 
 -18   2   2        5.79       25.36     20.81 o 
 -17   2   2       17.47       42.56     21.89 o 
 -16   2   2      130.29      139.47     28.01 o 
 -15   2   2       23.47       32.21     12.93 o 
 -14   2   2        2.77       12.26      8.23 o 
 -13   2   2      149.61      143.38     11.18 o 
 -12   2   2        4.32        5.37      5.28 o 
 -11   2   2       20.73       25.67      6.02 o 
 -10   2   2       42.70       51.01      6.65 o 
  -9   2   2      384.97      362.94     14.96 o 
  -8   2   2       16.43       15.52      5.08 o 
  -7   2   2      609.56      595.91     17.49 o 
  -6   2   2       39.29       30.68      5.12 o 
  -5   2   2     2113.64     2227.84     29.31 o 
  -4   2   2       13.81        6.40      2.84 o 
  -3   2   2      178.97      182.52      8.39 o 
  -2   2   2      368.17      380.14     11.82 o 
  -1   2   2        0.05        2.55      3.50 o 
   0   2   2      461.59      501.12     13.92 o 
   1   2   2       41.86       45.93      4.55 o 
   2   2   2      174.79      183.29      7.35 o 
   3   2   2      274.30      286.21      8.05 o 
   4   2   2        1.42        4.17      2.60 o 
   5   2   2     2387.80     2552.28     34.26 o 
   6   2   2      913.16      893.98     17.78 o 
   7   2   2       58.59       52.94      8.03 o 
   8   2   2       41.81       70.68      9.47 o 
   9   2   2      526.70      543.64     16.15 o 
  10   2   2        0.64        0.18      5.25 o 
  11   2   2       32.39       35.36      9.91 o 
  12   2   2      274.81      276.56     19.92 o 
  13   2   2       16.23       23.21      8.00 o 
  14   2   2      105.41       99.08     23.62 o 
  15   2   2       11.76       23.32     19.68 o 
  16   2   2       27.52       66.82     23.59 o 
 -16   3   2       44.24      -23.93     31.61 o 
 -15   3   2       92.42       82.76     37.66 o 
 -14   3   2       26.48       -0.38     29.97 o 
 -13   3   2      752.58      772.84     45.14 o 
 -12   3   2      178.38      178.03     21.87 o 
 -11   3   2      162.13      210.68     19.22 o 
 -10   3   2       99.54      139.26     10.96 o 
  -9   3   2      370.28      391.48     15.27 o 
  -8   3   2       58.26       65.39     13.61 o 
  -7   3   2      262.17      294.38     17.03 o 
  -6   3   2      114.82      124.67     12.05 o 
  -5   3   2      136.54      151.19      9.48 o 
  -4   3   2        0.92        1.14      4.02 o 
  -3   3   2      108.18      117.53      9.31 o 
  -2   3   2      441.91      465.01     14.84 o 
  -1   3   2     1432.12     1489.83     23.43 o 
   0   3   2      189.84      172.95      9.13 o 
   1   3   2       23.24       17.45      4.51 o 
   2   3   2      447.20      462.47     13.47 o 
   3   3   2      969.10      972.66     19.35 o 
   4   3   2      431.27      412.23     11.53 o 
   5   3   2      156.99      166.20     12.76 o 
   6   3   2        6.23        8.93      5.00 o 
   7   3   2      196.66      195.03     10.81 o 
   8   3   2       11.23       14.84      5.32 o 
   9   3   2       84.06       75.56     10.80 o 
  10   3   2       10.05        5.93      8.79 o 
  11   3   2       78.31      105.67     14.65 o 
  12   3   2       70.19       48.79     18.87 o 
  13   3   2       29.81       12.94     12.55 o 
  14   3   2      272.67      283.17     36.11 o 
 -13   4   2       39.58       30.96     16.22 o 
 -12   4   2       23.60       24.96     12.68 o 
 -11   4   2        4.81       -7.14     15.55 o 
 -10   4   2        4.72        7.89     16.43 o 
  -9   4   2        2.78        0.13     13.76 o 
  -8   4   2        1.56        9.50     14.47 o 
  -7   4   2        0.64        1.50      8.94 o 
  -6   4   2      230.89      247.84     20.84 o 
  -5   4   2        7.54       12.35      8.04 o 
  -4   4   2        0.02       -2.16      5.27 o 
  -3   4   2      231.39      248.76     11.96 o 
  -2   4   2       35.79       37.55      6.67 o 
  -1   4   2      221.89      222.81     11.68 o 
   0   4   2        8.04        5.83      4.83 o 
   1   4   2        9.41       13.89      5.32 o 
   2   4   2       52.79       57.99      7.46 o 
   3   4   2       10.58        5.76      8.48 o 
   4   4   2       32.02       30.11     10.46 o 
   5   4   2       79.03       75.34     11.29 o 
   6   4   2        1.31        1.62      7.78 o 
   7   4   2        0.50       -8.37      8.37 o 
   8   4   2        6.16        1.09     10.78 o 
   9   4   2       40.55       33.34     13.82 o 
  10   4   2        1.10       -8.30     12.66 o 
  11   4   2       11.49       -1.62     21.07 o 
  -7   5   2        0.01       -0.95     11.35 o 
  -6   5   2        1.85       -1.71     10.11 o 
  -5   5   2        3.79       -5.19      9.56 o 
  -4   5   2       14.05       16.56     10.54 o 
  -3   5   2       39.09       37.63     11.62 o 
  -2   5   2        2.98        3.30      6.70 o 
  -1   5   2       19.88       21.68      7.35 o 
   0   5   2       47.66       40.33      9.05 o 
   1   5   2       65.60       48.85     13.13 o 
   2   5   2        0.05        0.30     14.42 o 
   3   5   2      548.11      485.61     31.13 o 
   4   5   2      424.64      380.87     29.63 o 
   5   5   2        0.02      -16.12     16.12 o 
   6   5   2        7.11        2.85     18.57 o 
 -19   1   3     1008.13     1204.26     43.18 o 
 -18   1   3        0.09       51.31     19.60 o 
 -17   1   3       29.53       37.86     15.85 o 
 -16   1   3        3.05       15.30      8.28 o 
 -15   1   3       54.43       78.52     12.17 o 
 -14   1   3       66.15       65.26      8.39 o 
 -13   1   3       14.25       24.67      5.95 o 
 -12   1   3      676.57      697.73     14.92 o 
 -11   1   3      149.71      130.46      7.30 o 
 -10   1   3      239.40      245.36      8.45 o 
  -9   1   3      652.88      625.86     11.47 o 
  -8   1   3      267.54      244.50      6.83 o 
  -7   1   3     2035.70     1944.61     20.89 o 
  -6   1   3      470.13      440.62      9.33 o 
  -5   1   3      281.67      235.63      4.97 o 
  -4   1   3       40.81       62.58      3.60 o 
  -3   1   3    26282.89    27045.44    268.53 o 
  -2   1   3        7.18       12.83      2.90 o 
  -1   1   3     4267.31     4369.87     67.65 o 
   0   1   3      439.08      431.06     11.91 o 
   1   1   3      300.61      284.96      7.86 o 
   2   1   3     2733.00     2655.94     23.29 o 
   3   1   3      730.92      760.13     10.14 o 
   4   1   3      932.05      941.53     13.35 o 
   5   1   3     1035.66      983.67     13.53 o 
   6   1   3      830.64      768.33     12.09 o 
   7   1   3      501.84      499.11     10.63 o 
   8   1   3     1378.28     1306.89     18.48 o 
   9   1   3      778.87      770.00     16.64 o 
  10   1   3      371.45      373.59     12.48 o 
  11   1   3      202.58      191.89     10.66 o 
  12   1   3      312.27      302.38     13.66 o 
  13   1   3        0.19       18.87      7.16 o 
  14   1   3       72.69       88.87     22.65 o 
  15   1   3       54.83       48.86     15.29 o 
  16   1   3        0.07       60.26     26.56 o 
 -18   2   3        1.58       39.80     21.98 o 
 -17   2   3      369.56      410.86     38.29 o 
 -16   2   3       36.68       65.83     19.72 o 
 -15   2   3      388.19      403.73     36.67 o 
 -14   2   3       57.57       72.15     11.55 o 
 -13   2   3      230.96      220.75     11.23 o 
 -12   2   3        4.92        4.98      4.90 o 
 -11   2   3      519.83      460.46     13.75 o 
 -10   2   3      206.51      202.03     11.22 o 
  -9   2   3      317.97      352.98     13.08 o 
  -8   2   3      228.75      244.47     10.62 o 
  -7   2   3      537.84      560.26     13.88 o 
  -6   2   3      281.55      298.68     11.30 o 
  -5   2   3      368.42      399.83     12.11 o 
  -4   2   3      921.78      929.86     16.00 o 
  -3   2   3        5.19       11.82      3.85 o 
  -2   2   3     3463.87     3597.58     47.97 o 
  -1   2   3     2197.66     2397.01     35.82 o 
   0   2   3     1020.08      985.90     20.43 o 
   1   2   3        0.69       -0.24      3.40 o 
   2   2   3     1598.64     1612.86     22.34 o 
   3   2   3       10.83       10.86      2.88 o 
   4   2   3      547.43      550.70      9.56 o 
   5   2   3        1.31       -1.66      2.94 o 
   6   2   3       13.62       19.25      4.25 o 
   7   2   3        5.45       16.64      4.74 o 
   8   2   3      255.87      235.75      9.73 o 
   9   2   3     1063.90      986.47     19.64 o 
  10   2   3      107.89      118.02     12.83 o 
  11   2   3       14.13       18.51      6.70 o 
  12   2   3       50.05       57.68      8.80 o 
  13   2   3       36.14       43.96     10.85 o 
  14   2   3        6.22        9.05     18.52 o 
  15   2   3       49.10       66.85     24.23 o 
 -16   3   3      170.35      179.89     49.64 o 
 -15   3   3      137.98       92.60     39.46 o 
 -14   3   3      165.36      164.90     27.97 o 
 -13   3   3        3.60       -0.87     13.12 o 
 -12   3   3        0.39      -10.12     10.29 o 
 -11   3   3       33.53       27.18     12.27 o 
 -10   3   3        1.15       10.34      5.78 o 
  -9   3   3      246.40      237.80     12.20 o 
  -8   3   3      510.70      526.15     22.34 o 
  -7   3   3      254.35      278.71     15.86 o 
  -6   3   3      235.81      252.90     15.26 o 
  -5   3   3        1.63       -3.45      3.45 o 
  -4   3   3      107.33      105.02      7.25 o 
  -3   3   3       88.03      103.93      9.44 o 
  -2   3   3       14.64       20.33      5.99 o 
  -1   3   3       83.73       92.34      9.52 o 
   0   3   3       86.63       78.36      7.12 o 
   1   3   3        0.12       -3.21      3.21 o 
   2   3   3       39.22       44.85      5.81 o 
   3   3   3      419.70      426.08     12.89 o 
   4   3   3       31.08       45.53      6.24 o 
   5   3   3      158.50      163.22     10.97 o 
   6   3   3      148.02      165.13     11.02 o 
   7   3   3      292.07      281.58     12.71 o 
   8   3   3        4.14        2.81      6.44 o 
   9   3   3       17.86       23.71      8.03 o 
  10   3   3       37.14       22.43      8.99 o 
  11   3   3       53.29       34.30     10.86 o 
  12   3   3       27.19        8.47     12.41 o 
  13   3   3       30.81       31.73     13.94 o 
  14   3   3        0.03      -13.20     16.75 o 
 -13   4   3      527.45      609.03     57.01 o 
 -12   4   3      274.30      286.60     38.76 o 
 -11   4   3        0.35       -3.56     16.31 o 
 -10   4   3      406.38      423.83     54.58 o 
  -9   4   3      216.08      231.30     31.81 o 
  -8   4   3      211.29      228.51     31.21 o 
  -7   4   3      396.02      384.52     51.51 o 
  -6   4   3       75.90       78.43     20.22 o 
  -5   4   3      194.26      196.32     24.51 o 
  -4   4   3      154.32      163.09     12.57 o 
  -3   4   3       21.99       20.65      5.96 o 
  -2   4   3      257.33      268.46     12.20 o 
  -1   4   3      491.45      525.55     15.93 o 
   0   4   3      105.74      116.37      9.46 o 
   1   4   3      525.69      546.95     16.05 o 
   2   4   3        7.31        5.77      6.43 o 
   3   4   3      140.37      123.34     15.20 o 
   4   4   3        0.77       -1.46      7.97 o 
   5   4   3       60.40       51.06     11.68 o 
   6   4   3       14.46       13.56      9.96 o 
   7   4   3       13.13        7.54      9.23 o 
   8   4   3       28.79       31.71     16.37 o 
   9   4   3      119.62       97.77     18.31 o 
  10   4   3       37.00        6.13     12.77 o 
  11   4   3       26.35        7.56     14.87 o 
  -8   5   3       23.24        8.72     12.62 o 
  -7   5   3       15.60       10.64     11.52 o 
  -6   5   3       29.83       41.56     12.32 o 
  -5   5   3       66.68       40.57     12.45 o 
  -4   5   3      102.90       83.60     15.09 o 
  -3   5   3       54.25       55.13      9.67 o 
  -2   5   3        1.25        7.05      6.79 o 
  -1   5   3       12.10        6.78      7.89 o 
   0   5   3        0.02       -1.56      8.89 o 
   1   5   3        0.92        0.78     11.42 o 
   2   5   3      133.46      142.12     21.63 o 
   3   5   3        3.82       -0.48     12.83 o 
   4   5   3       31.74       33.32     15.40 o 
   5   5   3       16.43       26.57     16.03 o 
 -20   0   4       88.01       84.15     33.26 o 
 -19   0   4      498.04      720.24     40.91 o 
 -18   0   4        0.25       -2.55     32.15 o 
 -17   0   4       78.89      133.20     20.15 o 
 -16   0   4       51.08       84.30     23.92 o 
 -15   0   4        8.55       21.42     14.34 o 
 -14   0   4     2521.91     2212.95     50.19 o 
 -13   0   4       30.51       26.51      9.58 o 
 -12   0   4      808.59      833.55     23.94 o 
 -11   0   4       43.86       19.03      6.83 o 
 -10   0   4     2008.19     1927.74     44.11 o 
  -9   0   4     2691.42     2670.98     37.97 o 
  -8   0   4      418.01      391.94     10.00 o 
  -7   0   4     1620.06     1570.01     22.08 o 
  -6   0   4      525.55      521.57     18.09 o 
  -5   0   4       69.67       55.53      5.26 o 
  -4   0   4      814.02      688.57     52.48 o 
  -3   0   4     1757.79     1633.97     58.58 o 
  -2   0   4     1722.71     1854.74     31.32 o 
  -1   0   4     2725.94     2875.75     32.75 o 
   0   0   4     3940.00     4084.91     40.83 o 
   1   0   4       66.58       81.34      4.32 o 
   2   0   4     7089.36     7020.32     58.96 o 
   3   0   4        9.49       17.41      2.47 o 
   4   0   4     2341.34     2474.51     25.08 o 
   5   0   4      445.20      448.57      9.43 o 
   6   0   4     2673.17     2637.42     30.02 o 
   7   0   4      652.38      674.94     12.82 o 
   8   0   4      255.93      249.85      9.52 o 
   9   0   4      157.67      153.89     11.89 o 
  10   0   4       44.55       57.89      8.68 o 
  11   0   4     1644.13     1500.09     47.91 o 
  12   0   4       66.43       65.88     12.82 o 
  13   0   4      828.15      797.95     62.17 o 
  14   0   4      226.31      229.84     30.40 o 
  15   0   4       19.21       35.39     65.60 o 
  16   0   4        0.53       70.05     42.50 o 
 -19   1   4      179.56      229.73     36.30 o 
 -18   1   4        0.74        1.81     21.43 o 
 -17   1   4       10.84       67.12     13.07 o 
 -16   1   4      294.76      296.63     20.89 o 
 -15   1   4      192.15      209.31     13.58 o 
 -14   1   4        2.60       -6.17      7.52 o 
 -13   1   4      226.78      215.55      9.73 o 
 -12   1   4      139.13      147.17      8.71 o 
 -11   1   4      197.12      193.99      8.20 o 
 -10   1   4      196.01      176.10      7.27 o 
  -9   1   4     1226.01     1309.64     17.07 o 
  -8   1   4     1883.51     2016.05     21.64 o 
  -7   1   4      198.16      167.84      6.15 o 
  -6   1   4       11.80        7.41      2.36 o 
  -5   1   4      230.18      246.85      5.04 o 
  -4   1   4     5831.47     5945.55     55.61 o 
  -3   1   4     2308.36     2369.57     30.84 o 
  -2   1   4     1598.61     1635.32     29.89 o 
  -1   1   4     1227.29     1274.27     18.77 o 
   0   1   4     1187.76     1233.89     17.03 o 
   1   1   4      699.78      743.22      9.92 o 
   2   1   4      876.55      904.49     11.15 o 
   3   1   4        0.36       -1.49      2.00 o 
   4   1   4      886.25      992.03     12.28 o 
   5   1   4      116.37      122.95      5.58 o 
   6   1   4      154.28      183.67      6.09 o 
   7   1   4        2.22        3.72      3.18 o 
   8   1   4       58.49       60.41      4.97 o 
   9   1   4     2722.52     2702.13     29.20 o 
  10   1   4       27.80       26.12      5.05 o 
  11   1   4        9.12       15.76      6.67 o 
  12   1   4      185.09      199.47     12.40 o 
  13   1   4        2.31        7.51      8.93 o 
  14   1   4        6.26        0.35     11.73 o 
  15   1   4        0.62        5.88     16.72 o 
  16   1   4        5.77       45.65     23.01 o 
 -18   2   4       11.87       21.28     19.81 o 
 -17   2   4       49.73       73.56     23.52 o 
 -16   2   4        4.11       16.67     17.47 o 
 -15   2   4       40.63       57.15     10.06 o 
 -14   2   4       62.33       69.88      8.57 o 
 -13   2   4       13.35        7.48      5.51 o 
 -12   2   4       97.71      109.90      9.16 o 
 -11   2   4       47.06       56.50      6.96 o 
 -10   2   4      617.44      609.60     17.23 o 
  -9   2   4      332.87      336.38     12.45 o 
  -8   2   4      384.19      380.11     16.58 o 
  -7   2   4        1.47        3.66      3.69 o 
  -6   2   4      200.35      232.04      9.51 o 
  -5   2   4      114.30      121.59     17.56 o 
  -4   2   4      493.71      527.10     13.00 o 
  -3   2   4     1256.16     1346.27     20.67 o 
  -2   2   4      156.42      178.77      9.11 o 
  -1   2   4      267.94      276.01     10.92 o 
   0   2   4       20.56       17.64      4.51 o 
   1   2   4      615.76      614.69     16.22 o 
   2   2   4     2384.56     2513.10     27.94 o 
   3   2   4     1156.26     1176.05     15.59 o 
   4   2   4      210.69      240.36      8.80 o 
   5   2   4      300.34      301.93      9.99 o 
   6   2   4      232.23      227.68      9.17 o 
   7   2   4        1.24        7.62      3.99 o 
   8   2   4        0.15        5.51      4.63 o 
   9   2   4      154.05      158.89     11.95 o 
  10   2   4       34.83       34.14      7.39 o 
  11   2   4       47.01       57.69      8.47 o 
  12   2   4      269.92      276.86     15.30 o 
  13   2   4       57.82       56.47     18.93 o 
  14   2   4       49.07       57.21     23.30 o 
  15   2   4       30.91       51.75     23.30 o 
 -16   3   4      120.68       47.34     36.75 o 
 -15   3   4      212.44      223.54     32.05 o 
 -14   3   4       52.22       16.53     29.16 o 
 -13   3   4      141.13      149.24     25.98 o 
 -12   3   4       30.00       50.03     15.01 o 
 -11   3   4        3.80        7.38      5.67 o 
 -10   3   4        9.27       10.01      7.40 o 
  -9   3   4      262.54      277.48     16.68 o 
  -8   3   4      744.39      782.11     26.94 o 
  -7   3   4      706.03      752.07     38.98 o 
  -6   3   4      419.15      434.55     16.92 o 
  -5   3   4       18.59       12.29      5.85 o 
  -4   3   4     1621.03     1695.89     27.58 o 
  -3   3   4       41.26       24.29      6.69 o 
  -2   3   4      213.39      186.57     11.37 o 
  -1   3   4      560.39      583.91     20.32 o 
   0   3   4      247.17      246.21     10.57 o 
   1   3   4       90.35      104.74      8.07 o 
   2   3   4      444.05      444.99     13.29 o 
   3   3   4      128.65      144.21     11.32 o 
   4   3   4       88.22      104.33      9.30 o 
   5   3   4      201.85      220.62     12.93 o 
   6   3   4        0.56        0.46      5.56 o 
   7   3   4       29.69       33.10      8.98 o 
   8   3   4      418.75      437.97     20.68 o 
   9   3   4      647.01      612.49     24.12 o 
  10   3   4      196.22      204.30     16.63 o 
  11   3   4       45.36       42.42     15.76 o 
  12   3   4      250.60      223.80     23.48 o 
  13   3   4       89.51       51.29     21.36 o 
 -14   4   4        4.46       -2.43     34.91 o 
 -13   4   4        0.09       -5.05     21.61 o 
 -12   4   4       52.15       39.91     19.86 o 
 -11   4   4        2.92        5.60     16.70 o 
 -10   4   4        0.09        3.66     12.88 o 
  -9   4   4       31.78       37.97     16.92 o 
  -8   4   4       33.30       21.13     15.48 o 
  -7   4   4       32.93       37.43     15.18 o 
  -6   4   4       17.39       11.18     11.58 o 
  -5   4   4       48.05       48.65     17.14 o 
  -4   4   4        1.10        3.32      6.69 o 
  -3   4   4        0.74        1.05      5.07 o 
  -2   4   4       23.51       23.36      6.54 o 
  -1   4   4        0.01        0.61      4.82 o 
   0   4   4       41.03       31.03      6.16 o 
   1   4   4        0.53        8.18     10.45 o 
   2   4   4        5.79       22.20      7.64 o 
   3   4   4       16.12       19.15     11.02 o 
   4   4   4      156.19      144.65     19.78 o 
   5   4   4       17.02       18.60     22.46 o 
   6   4   4      163.43      142.43     20.00 o 
   7   4   4       26.23        2.11     24.19 o 
   8   4   4      272.76      267.71     26.67 o 
   9   4   4       23.72       14.30     29.06 o 
  10   4   4        0.65      -13.82     35.43 o 
  -8   5   4       21.32        9.77     12.34 o 
  -7   5   4      164.23      136.10     18.96 o 
  -6   5   4       10.15       11.12      9.91 o 
  -5   5   4       50.03       65.16     15.63 o 
  -4   5   4       14.91        1.02      9.86 o 
  -3   5   4      323.32      314.97     17.25 o 
  -2   5   4      153.76      154.38     13.89 o 
  -1   5   4      133.71      139.67     15.95 o 
   0   5   4        1.73       -7.93     11.16 o 
   1   5   4      211.74      190.69     23.98 o 
   2   5   4        0.75       -7.09     11.62 o 
   3   5   4       12.73      -10.17     12.71 o 
   4   5   4      611.88      568.44     55.40 o 
 -20   1   5        6.60      120.84     39.53 o 
 -19   1   5        6.86       52.66     25.06 o 
 -18   1   5       61.52       45.47     16.84 o 
 -17   1   5       57.67       51.25     16.24 o 
 -16   1   5       23.97       37.89     10.21 o 
 -15   1   5       62.90       78.87     10.00 o 
 -14   1   5      568.31      567.97     16.31 o 
 -13   1   5      339.32      324.26     11.84 o 
 -12   1   5      659.42      603.49     13.05 o 
 -11   1   5       99.19      126.75      7.20 o 
 -10   1   5      571.48      576.21     12.13 o 
  -9   1   5     1497.47     1434.99     17.74 o 
  -8   1   5     1222.91     1248.09     15.49 o 
  -7   1   5      115.55      133.63      5.18 o 
  -6   1   5      728.41      814.85     10.36 o 
  -5   1   5      156.63      182.39      4.29 o 
  -4   1   5     2909.79     2937.48     40.09 o 
  -3   1   5     1805.31     1813.15     28.97 o 
  -2   1   5     4158.40     4342.10     62.31 o 
  -1   1   5      835.26      811.48     11.57 o 
   0   1   5     1002.66     1018.74     12.58 o 
   1   1   5       15.37       16.95      2.60 o 
   2   1   5     5338.35     5474.92     44.19 o 
   3   1   5     1729.41     1725.94     17.43 o 
   4   1   5       73.37       77.49      4.36 o 
   5   1   5        2.17        2.35      2.47 o 
   6   1   5      550.48      569.10     10.37 o 
   7   1   5      188.41      195.78      7.03 o 
   8   1   5      148.10      159.10      7.91 o 
   9   1   5        0.17        6.33      4.77 o 
  10   1   5       13.72       13.68      5.16 o 
  11   1   5      274.61      259.24     13.08 o 
  12   1   5       61.66       79.14     11.14 o 
  13   1   5      320.73      309.82     21.59 o 
  14   1   5      359.80      389.12     23.77 o 
  15   1   5      163.22      149.77     25.85 o 
 -19   2   5        4.43       38.66     21.64 o 
 -18   2   5       17.72       38.24     21.01 o 
 -17   2   5       58.94       74.58     23.49 o 
 -16   2   5       40.04       36.53     14.02 o 
 -15   2   5       62.51       53.51     11.23 o 
 -14   2   5       11.56       18.35      6.13 o 
 -13   2   5        4.10        6.37      5.21 o 
 -12   2   5        5.39        8.86      4.77 o 
 -11   2   5        1.79        4.14      5.04 o 
 -10   2   5        2.68        7.85      5.71 o 
  -9   2   5      173.45      197.18     15.46 o 
  -8   2   5     1167.22     1237.79     27.92 o 
  -7   2   5     1158.52     1139.35     21.62 o 
  -6   2   5      172.76      153.30      9.52 o 
  -5   2   5      930.96      998.78     18.83 o 
  -4   2   5    11086.13    11674.29    137.27 o 
  -3   2   5     1531.95     1743.24     27.09 o 
  -2   2   5      104.06      142.41     10.66 o 
  -1   2   5      286.20      299.11     13.08 o 
   0   2   5      109.59      125.37      8.53 o 
   1   2   5      557.88      579.24     15.12 o 
   2   2   5       70.78       70.71      6.58 o 
   3   2   5      722.07      714.31     11.56 o 
   4   2   5        2.14        2.46      2.99 o 
   5   2   5      703.27      681.29     16.57 o 
   6   2   5      169.75      181.59     12.67 o 
   7   2   5      755.86      741.36     17.87 o 
   8   2   5        0.54        9.96      4.39 o 
   9   2   5       93.05      108.61      8.98 o 
  10   2   5       32.89       37.24      7.61 o 
  11   2   5      290.83      258.11     13.31 o 
  12   2   5       64.33       71.03     19.28 o 
  13   2   5       12.19        5.74     26.10 o 
  14   2   5        0.06       28.98     21.57 o 
 -17   3   5        9.58      -28.13     28.13 o 
 -16   3   5       28.81       25.60     38.95 o 
 -15   3   5        0.98       -9.98     20.90 o 
 -14   3   5      387.37      450.83     36.18 o 
 -13   3   5       17.20        2.09     13.62 o 
 -12   3   5       63.79       49.24     14.24 o 
 -11   3   5      130.94      149.62     18.84 o 
 -10   3   5       74.77       96.99     19.59 o 
  -9   3   5      568.81      578.15     23.13 o 
  -8   3   5       26.95       44.91     11.11 o 
  -7   3   5       26.80       37.08     14.42 o 
  -6   3   5      424.34      431.08     20.94 o 
  -5   3   5        3.04        4.35      5.36 o 
  -4   3   5      123.80      146.01      9.09 o 
  -3   3   5        8.12       16.73      6.62 o 
  -2   3   5        0.01       -2.84      5.27 o 
  -1   3   5      168.54      161.81     17.61 o 
   0   3   5       13.12       20.43      7.11 o 
   1   3   5        0.28        0.99      4.13 o 
   2   3   5      429.43      467.96     13.16 o 
   3   3   5      155.38      168.80     10.63 o 
   4   3   5        5.35        9.49      5.20 o 
   5   3   5        0.14       -4.90      4.90 o 
   6   3   5       33.85       38.15      7.47 o 
   7   3   5      131.97      132.65     13.16 o 
   8   3   5       62.10       62.14     10.75 o 
   9   3   5       31.01       35.92      9.46 o 
  10   3   5      347.28      286.92     26.10 o 
  11   3   5       31.17       18.72     12.50 o 
  12   3   5      135.14      111.70     19.63 o 
  13   3   5       19.26      -31.25     31.25 o 
 -14   4   5        0.69       -5.27     17.87 o 
 -13   4   5       18.68       21.95     17.02 o 
 -12   4   5       33.17       29.80     18.20 o 
 -11   4   5      164.10      115.94     25.16 o 
 -10   4   5      209.84      213.29     47.53 o 
  -9   4   5       88.18      104.73     23.59 o 
  -8   4   5      161.09      157.83     27.16 o 
  -7   4   5       23.38       31.58     14.94 o 
  -6   4   5       74.69       72.45     19.20 o 
  -5   4   5      564.52      575.02     36.74 o 
  -4   4   5       96.44      102.31     11.97 o 
  -3   4   5      147.29      165.73     13.11 o 
  -2   4   5       14.49       11.23      6.35 o 
  -1   4   5       39.21       33.05      8.85 o 
   0   4   5      149.64      145.38     11.88 o 
   1   4   5        7.23        0.01      7.85 o 
   2   4   5      109.18       86.50     13.33 o 
   3   4   5      164.03      159.10     19.67 o 
   4   4   5      166.89      161.13     19.95 o 
   5   4   5       64.99       53.09     14.72 o 
   6   4   5      400.00      375.27     26.81 o 
   7   4   5       18.52       14.13     23.09 o 
   8   4   5      140.79      129.67     20.29 o 
   9   4   5      106.14       85.69     18.99 o 
  10   4   5       20.61       -1.19     15.31 o 
  -8   5   5        0.78      -10.73     10.73 o 
  -7   5   5       18.95       18.62     14.36 o 
  -6   5   5        3.29       12.51     18.39 o 
  -5   5   5        0.01        5.09      9.57 o 
  -4   5   5        0.47        5.32      8.98 o 
  -3   5   5      117.78      114.96     12.94 o 
  -2   5   5       38.01       48.33     11.96 o 
  -1   5   5      183.57      189.85     17.92 o 
   0   5   5        6.22        4.56     12.79 o 
   1   5   5       45.99       29.11     14.59 o 
   2   5   5       43.97       20.06     16.35 o 
   3   5   5       99.60       67.47     18.58 o 
   4   5   5       15.56        2.08     15.17 o 
 -20   0   6      238.67      397.52     47.08 o 
 -19   0   6       26.24       31.14     43.55 o 
 -18   0   6       23.20       94.30     27.69 o 
 -17   0   6     1571.39     1496.06     42.65 o 
 -16   0   6        1.47       30.33     12.20 o 
 -15   0   6     1094.02     1093.24     33.93 o 
 -14   0   6      106.22       95.71     18.60 o 
 -13   0   6      308.83      313.05     19.47 o 
 -12   0   6      174.66      173.58      9.54 o 
 -11   0   6      460.88      470.91     13.47 o 
 -10   0   6      460.37      440.01     15.38 o 
  -9   0   6      618.37      710.94     17.27 o 
  -8   0   6      217.11      185.95      8.19 o 
  -7   0   6       68.63       82.91      6.88 o 
  -6   0   6        0.36        3.11      4.12 o 
  -5   0   6      240.65      229.43     11.51 o 
  -4   0   6     9835.15    10008.39    231.15 o 
  -3   0   6     1213.53     1109.15     19.02 o 
  -2   0   6      338.21      399.52      9.21 o 
  -1   0   6     1583.82     1669.26     22.80 o 
   0   0   6     3527.22     3675.33     39.00 o 
   1   0   6      853.03      955.75     16.43 o 
   2   0   6     3254.74     3154.87     35.69 o 
   3   0   6      647.11      750.96     15.75 o 
   4   0   6       85.09       79.25      5.03 o 
   5   0   6      156.20      178.07      6.87 o 
   6   0   6      951.76      981.53     15.99 o 
   7   0   6     5515.44     5490.37     80.38 o 
   8   0   6     3485.67     3321.59     60.41 o 
   9   0   6      398.85      360.38     15.39 o 
  10   0   6      159.78      147.87     14.94 o 
  11   0   6      981.63     1057.31     46.05 o 
  12   0   6       18.40       28.83      8.97 o 
  13   0   6        9.12       12.82     27.74 o 
  14   0   6      265.01      315.23     31.98 o 
  15   0   6      150.91      180.67     26.99 o 
 -20   1   6       79.64       61.60     17.36 o 
 -19   1   6       59.51      114.50     39.84 o 
 -18   1   6        1.68       12.02     23.04 o 
 -17   1   6      104.41      103.18     13.10 o 
 -16   1   6       88.30       87.52     11.55 o 
 -15   1   6       75.65       80.64     11.31 o 
 -14   1   6        8.28        5.31      4.45 o 
 -13   1   6      118.18      117.47      8.80 o 
 -12   1   6        7.52       16.93      5.29 o 
 -11   1   6      320.44      347.30      9.68 o 
 -10   1   6       88.38      107.82      7.28 o 
  -9   1   6        8.90        9.09      3.52 o 
  -8   1   6      439.30      426.44      8.32 o 
  -7   1   6       75.80       66.33      3.30 o 
  -6   1   6       61.22       74.26      3.40 o 
  -5   1   6       73.51       72.41      2.93 o 
  -4   1   6       26.95       41.91      3.66 o 
  -3   1   6      625.08      589.58     21.72 o 
  -2   1   6      115.26      108.82      5.21 o 
  -1   1   6       29.94       31.99      2.48 o 
   0   1   6        0.14       -0.11      1.82 o 
   1   1   6      232.52      287.51      6.71 o 
   2   1   6       37.95       55.40      3.68 o 
   3   1   6     1866.68     2003.79     18.84 o 
   4   1   6        0.92       -0.63      2.30 o 
   5   1   6      763.94      738.47     11.69 o 
   6   1   6     1070.12     1026.72     14.44 o 
   7   1   6        3.62        8.17      3.51 o 
   8   1   6        3.48        2.56      4.03 o 
   9   1   6       94.12       87.08      7.09 o 
  10   1   6       34.31       49.46      7.75 o 
  11   1   6       55.87       50.66      8.91 o 
  12   1   6       47.47       77.38     14.70 o 
  13   1   6        9.83       35.46     17.48 o 
  14   1   6        3.80       -2.03     12.36 o 
  15   1   6        0.80       -5.83     31.96 o 
 -19   2   6      142.95      179.33     31.53 o 
 -18   2   6        0.59        0.26     18.64 o 
 -17   2   6        0.34        9.15     17.94 o 
 -16   2   6      108.35       94.33     15.25 o 
 -15   2   6      100.39      106.32     11.20 o 
 -14   2   6      363.27      372.88     15.35 o 
 -13   2   6        9.22       11.70      5.69 o 
 -12   2   6      262.58      266.08     12.92 o 
 -11   2   6      168.56      177.94     10.58 o 
 -10   2   6      122.49      128.16     10.41 o 
  -9   2   6      246.64      214.71     11.39 o 
  -8   2   6      103.95      109.78      9.19 o 
  -7   2   6       77.99       87.99      7.30 o 
  -6   2   6     1105.30     1203.44     27.10 o 
  -5   2   6     1173.08     1175.26     20.47 o 
  -4   2   6      744.20      671.15     14.20 o 
  -3   2   6      902.17      885.39     17.51 o 
  -2   2   6      263.51      270.83     14.61 o 
  -1   2   6      418.60      415.12     12.41 o 
   0   2   6     1395.83     1414.37     24.83 o 
   1   2   6       11.04       15.78      4.78 o 
   2   2   6        5.81        6.62      3.57 o 
   3   2   6       25.79       48.91      5.53 o 
   4   2   6       50.26       66.80      6.59 o 
   5   2   6      170.98      179.60      8.87 o 
   6   2   6      109.41      115.65      8.27 o 
   7   2   6       86.72       90.41      7.82 o 
   8   2   6      173.57      172.11      9.99 o 
   9   2   6       55.42       55.74      8.11 o 
  10   2   6       56.43       71.05     10.69 o 
  11   2   6      140.20      143.80     26.57 o 
  12   2   6      334.13      323.70     29.28 o 
  13   2   6        3.96        9.19     25.16 o 
  14   2   6       84.08       96.39     27.53 o 
 -17   3   6        8.14       45.54     47.92 o 
 -16   3   6       23.64        7.03     24.66 o 
 -15   3   6       20.54       15.75     20.92 o 
 -14   3   6       32.33       28.65     17.01 o 
 -13   3   6      110.77      137.83     19.55 o 
 -12   3   6        3.93       -0.49      9.66 o 
 -11   3   6      593.19      579.05     36.27 o 
 -10   3   6      728.03      737.76     40.00 o 
  -9   3   6       42.99       33.24     14.62 o 
  -8   3   6       22.83       16.83     14.01 o 
  -7   3   6      987.78      989.82     52.11 o 
  -6   3   6        7.50        7.94     10.04 o 
  -5   3   6      351.32      362.19     26.68 o 
  -4   3   6     1277.15     1362.99     26.21 o 
  -3   3   6       13.34       12.03      6.19 o 
  -2   3   6        4.80       -1.07      5.17 o 
  -1   3   6        7.61        7.38      6.15 o 
   0   3   6      209.23      205.88     12.43 o 
   1   3   6      336.41      335.35     11.57 o 
   2   3   6      172.77      171.19     12.08 o 
   3   3   6      171.13      169.67     11.03 o 
   4   3   6      518.20      504.56     26.99 o 
   5   3   6      351.00      314.30     20.03 o 
   6   3   6      457.02      443.35     17.92 o 
   7   3   6      362.34      343.95     16.88 o 
   8   3   6        1.66        3.35      7.60 o 
   9   3   6       48.49       53.07     11.95 o 
  10   3   6        0.03      -12.15     17.28 o 
  11   3   6        2.75        8.14     12.57 o 
  12   3   6        1.09       -0.48     32.96 o 
 -14   4   6        1.83       12.24     19.46 o 
 -13   4   6       41.93        7.96     15.65 o 
 -12   4   6       26.58       19.16     16.18 o 
 -11   4   6        0.60       -5.03     14.05 o 
 -10   4   6       52.87       70.79     20.54 o 
  -9   4   6      111.75      119.19     24.02 o 
  -8   4   6      123.92      118.70     23.57 o 
  -7   4   6       41.03       41.99     16.84 o 
  -6   4   6        4.17       10.64     12.22 o 
  -5   4   6       11.57       14.14     14.62 o 
  -4   4   6       31.24       16.99      8.01 o 
  -3   4   6        8.21        0.69     10.69 o 
  -2   4   6       36.48       38.99      7.69 o 
  -1   4   6       25.82       24.24      6.76 o 
   0   4   6        4.51        9.50      7.73 o 
   1   4   6       48.36       36.14     10.51 o 
   2   4   6       38.87       25.54     13.80 o 
   3   4   6      182.38      168.10     20.66 o 
   4   4   6       77.88       69.46     15.81 o 
   5   4   6        0.49       -4.28     13.08 o 
   6   4   6        9.17        7.61     12.79 o 
   7   4   6       36.53       26.05     28.53 o 
   8   4   6      105.12       72.53     17.81 o 
   9   4   6       14.16       -2.71     34.15 o 
  -8   5   6       69.36       89.86     16.90 o 
  -7   5   6       27.91       23.17     11.38 o 
  -6   5   6       55.32       49.05     12.87 o 
  -5   5   6       33.55       26.98     11.04 o 
  -4   5   6      140.10      135.13     18.09 o 
  -3   5   6        2.32       20.24      8.89 o 
  -2   5   6       65.42       71.44     19.59 o 
  -1   5   6       21.28       28.69     23.81 o 
   0   5   6       27.37        7.19     22.84 o 
   1   5   6      327.29      278.94     28.66 o 
   2   5   6        5.42       -8.19     14.17 o 
   3   5   6       40.78        2.44     14.17 o 
 -20   1   7        0.08       44.79     28.04 o 
 -19   1   7      145.96      189.35     23.40 o 
 -18   1   7       42.82      151.89     32.26 o 
 -17   1   7     1037.96     1034.07     27.94 o 
 -16   1   7        4.42        2.67     10.52 o 
 -15   1   7      245.22      243.22     12.49 o 
 -14   1   7        0.07        9.95      4.95 o 
 -13   1   7      648.59      613.46     15.06 o 
 -12   1   7       65.68       83.75      7.34 o 
 -11   1   7      183.31      200.85      9.99 o 
 -10   1   7      168.69      171.22      8.75 o 
  -9   1   7      191.18      158.18      6.05 o 
  -8   1   7     1676.70     1558.26     17.10 o 
  -7   1   7      580.15      537.17      8.00 o 
  -6   1   7     3660.16     3677.91     31.24 o 
  -5   1   7     1343.96     1357.30     14.74 o 
  -4   1   7        0.35       10.05      2.80 o 
  -3   1   7      419.09      376.93     11.29 o 
  -2   1   7     2387.30     2422.74     40.12 o 
  -1   1   7      396.35      389.16      6.89 o 
   0   1   7     1037.36     1021.51     11.51 o 
   1   1   7      628.03      623.09      9.69 o 
   2   1   7       46.13       43.00      3.17 o 
   3   1   7        2.36        0.91      1.98 o 
   4   1   7       53.54       72.90      4.87 o 
   5   1   7      912.65      860.72     13.06 o 
   6   1   7        0.28        6.35      4.50 o 
   7   1   7      486.90      483.82     10.86 o 
   8   1   7     1137.02     1096.15     18.06 o 
   9   1   7      252.84      267.36     11.65 o 
  10   1   7      450.02      443.21     15.98 o 
  11   1   7      288.88      310.61     14.50 o 
  12   1   7       33.87       21.89     13.10 o 
  13   1   7        0.33        9.64     17.59 o 
  14   1   7      165.00      185.40     29.29 o 
 -19   2   7       31.32       27.51     20.48 o 
 -18   2   7        2.33        2.78     17.82 o 
 -17   2   7        4.98       13.13     17.30 o 
 -16   2   7       10.85        5.58      9.65 o 
 -15   2   7        3.65       10.55      7.36 o 
 -14   2   7      183.11      176.33     12.22 o 
 -13   2   7       36.58       42.17      7.79 o 
 -12   2   7      198.75      213.81     13.92 o 
 -11   2   7     1727.37     1740.54     32.68 o 
 -10   2   7     3079.19     3047.67     83.56 o 
  -9   2   7        0.32        7.69      4.48 o 
  -8   2   7        1.35        8.87      3.82 o 
  -7   2   7     3307.36     3509.77     57.91 o 
  -6   2   7     1188.34     1327.46     22.03 o 
  -5   2   7      330.79      378.49      9.62 o 
  -4   2   7      148.74      154.74     12.21 o 
  -3   2   7        2.54        2.83      4.39 o 
  -2   2   7      483.52      449.99     12.95 o 
  -1   2   7      107.68      115.96      8.12 o 
   0   2   7      767.24      785.02     14.88 o 
   1   2   7      212.25      179.92      7.64 o 
   2   2   7      959.85      927.88     16.46 o 
   3   2   7        7.39        5.54      3.58 o 
   4   2   7      544.36      522.67     13.65 o 
   5   2   7       81.68       86.03      6.94 o 
   6   2   7      904.89      841.86     17.61 o 
   7   2   7       14.96       24.39      5.43 o 
   8   2   7       42.52       38.78      7.57 o 
   9   2   7        4.91        9.18      6.34 o 
  10   2   7        3.36       10.08      6.89 o 
  11   2   7      111.45      102.18     21.22 o 
  12   2   7       27.16       34.21     18.27 o 
  13   2   7      136.64      178.50     32.57 o 
 -17   3   7       62.25       46.47     21.14 o 
 -16   3   7       31.40        9.42     16.84 o 
 -15   3   7       61.68       40.12     18.77 o 
 -14   3   7      116.53      134.89     25.20 o 
 -13   3   7        5.60        6.13     11.71 o 
 -12   3   7       24.95       24.34     11.80 o 
 -11   3   7      269.05      266.21     26.27 o 
 -10   3   7      108.47      111.38     20.89 o 
  -9   3   7       99.56       81.70     25.58 o 
  -8   3   7      496.03      460.56     42.37 o 
  -7   3   7      768.82      741.02     52.66 o 
  -6   3   7      652.38      724.05     34.79 o 
  -5   3   7       14.27       35.05     12.54 o 
  -4   3   7      387.81      422.49     18.61 o 
  -3   3   7      372.00      404.52     18.56 o 
  -2   3   7       11.47       19.61      7.61 o 
  -1   3   7      706.67      773.78     20.58 o 
   0   3   7        1.57        1.50      5.43 o 
   1   3   7      169.40      176.07     12.62 o 
   2   3   7       62.79       83.46      9.90 o 
   3   3   7        0.89        4.88      4.88 o 
   4   3   7       49.00       67.04      9.09 o 
   5   3   7       48.14       46.44      9.02 o 
   6   3   7        7.43        5.81      6.75 o 
   7   3   7       99.64      102.06     12.22 o 
   8   3   7        0.27       -3.31     11.28 o 
   9   3   7       71.76       49.98     14.83 o 
  10   3   7       49.80       41.22     14.23 o 
  11   3   7        8.60      -21.62     29.92 o 
 -14   4   7       86.86      105.84     25.90 o 
 -13   4   7       39.18       54.69     21.61 o 
 -12   4   7       23.90       23.19     17.79 o 
 -11   4   7      230.54      275.73     35.30 o 
 -10   4   7      108.10      108.21     35.28 o 
  -9   4   7      187.43      186.19     28.78 o 
  -8   4   7        0.56        1.87     12.72 o 
  -7   4   7        2.47        5.01     12.10 o 
  -6   4   7      263.09      262.58     36.90 o 
  -5   4   7        3.22        8.59     15.23 o 
  -4   4   7       35.55       19.09     18.51 o 
  -3   4   7       32.74       35.54     10.07 o 
  -2   4   7      125.92      136.21     11.95 o 
  -1   4   7       29.73       21.35      9.82 o 
   0   4   7      376.88      417.23     22.36 o 
   1   4   7     1388.36     1450.66     40.22 o 
   2   4   7      148.63      124.25     18.52 o 
   3   4   7       14.82       17.14     11.87 o 
   4   4   7       12.27        0.44     11.02 o 
   5   4   7      501.00      478.02     29.74 o 
   6   4   7       27.39       15.71     12.64 o 
   7   4   7       15.38       -3.59     11.96 o 
   8   4   7       14.43        7.49     13.68 o 
  -8   5   7       12.52       21.47     11.79 o 
  -7   5   7        3.38       19.04     10.64 o 
  -6   5   7       12.87       42.92     11.65 o 
  -5   5   7        0.86       13.34     11.75 o 
  -4   5   7      264.92      289.24     21.02 o 
  -3   5   7        2.62       15.09     19.20 o 
  -2   5   7        0.47       19.93     10.21 o 
  -1   5   7      104.48       94.66     26.43 o 
   0   5   7       46.76       44.02     15.94 o 
   1   5   7       13.54       -3.66     26.94 o 
   2   5   7      141.89       92.03     21.23 o 
 -21   0   8      518.52      596.37     83.82 o 
 -20   0   8       86.15      115.07     50.36 o 
 -19   0   8      160.76      233.03     40.35 o 
 -18   0   8        1.83       13.26     20.28 o 
 -17   0   8      221.14      281.98     33.63 o 
 -16   0   8        0.83       -3.93      8.89 o 
 -15   0   8      288.56      293.80     19.22 o 
 -14   0   8      850.95      795.43     27.80 o 
 -13   0   8      359.14      331.57     19.42 o 
 -12   0   8      327.65      286.60     13.57 o 
 -11   0   8      580.39      640.25     18.12 o 
 -10   0   8     2859.09     2814.75     60.86 o 
  -9   0   8       59.72       47.13      6.45 o 
  -8   0   8     2605.52     2537.25     38.62 o 
  -7   0   8     1395.90     1267.50     43.07 o 
  -6   0   8     4949.99     4802.82     77.43 o 
  -5   0   8     1689.10     1664.63     33.91 o 
  -4   0   8     2312.95     2385.69     35.39 o 
  -3   0   8      391.85      469.47     12.71 o 
  -2   0   8     1208.10     1314.09     22.02 o 
  -1   0   8      481.05      562.44     12.41 o 
   0   0   8     4957.01     5388.01     62.68 o 
   1   0   8     6856.90     7417.38     83.96 o 
   2   0   8     1405.75     1539.47     25.07 o 
   3   0   8       49.34       27.34      5.72 o 
   4   0   8     2601.50     2579.94     38.27 o 
   5   0   8     3995.67     3866.92     52.88 o 
   6   0   8      125.62      124.09     10.82 o 
   7   0   8      149.81      158.84     12.51 o 
   8   0   8       74.38       81.16      9.80 o 
   9   0   8      301.17      295.46     16.92 o 
  10   0   8      151.15      153.24     17.22 o 
  11   0   8      271.18      317.88     48.56 o 
  12   0   8       76.28       60.92     19.81 o 
  13   0   8       36.85       62.27     21.02 o 
  14   0   8        9.51      -17.44     17.44 o 
 -20   1   8       34.45       43.61     21.24 o 
 -19   1   8      130.48      118.29     23.82 o 
 -18   1   8       85.79      110.07     17.32 o 
 -17   1   8        0.36       21.59     16.47 o 
 -16   1   8      105.81      126.78     12.51 o 
 -15   1   8        4.69        0.17      8.47 o 
 -14   1   8       77.41       92.72      7.80 o 
 -13   1   8        0.06       -1.10      5.21 o 
 -12   1   8        1.03        3.12      4.70 o 
 -11   1   8      305.93      287.27     10.48 o 
 -10   1   8      202.07      184.47      6.86 o 
  -9   1   8      243.02      238.37      6.42 o 
  -8   1   8      138.11      149.84      5.14 o 
  -7   1   8     1357.41     1462.93     17.86 o 
  -6   1   8      495.99      561.71      9.59 o 
  -5   1   8     1035.97     1080.54     13.88 o 
  -4   1   8       39.17       41.29      3.82 o 
  -3   1   8       15.11       31.26      3.55 o 
  -2   1   8     1030.96      993.68     11.89 o 
  -1   1   8        0.22       -2.30      2.30 o 
   0   1   8     2708.63     2750.69     23.27 o 
   1   1   8        7.12        6.58      2.03 o 
   2   1   8     1530.02     1540.53     15.11 o 
   3   1   8      238.26      244.77      7.05 o 
   4   1   8      487.82      478.28      9.76 o 
   5   1   8       72.03       74.54      5.50 o 
   6   1   8      551.29      527.98     11.35 o 
   7   1   8       86.54       92.67      6.41 o 
   8   1   8      674.28      654.34     16.58 o 
   9   1   8      242.37      240.07     12.82 o 
  10   1   8       10.47       26.15      6.92 o 
  11   1   8       15.56       11.14      9.66 o 
  12   1   8        7.28       -6.32     12.22 o 
  13   1   8      313.27      403.88     34.10 o 
  14   1   8        3.76      -15.29     40.20 o 
 -19   2   8        2.63       -7.33     17.60 o 
 -18   2   8        0.04        5.09     17.06 o 
 -17   2   8      674.25      702.15     44.05 o 
 -16   2   8       56.57       52.45     11.25 o 
 -15   2   8        2.29        6.19      7.89 o 
 -14   2   8       13.15        3.80      6.40 o 
 -13   2   8        0.90       -2.65      5.41 o 
 -12   2   8      106.79       95.18     12.17 o 
 -11   2   8      221.44      203.19     16.55 o 
 -10   2   8       10.27       12.24      7.47 o 
  -9   2   8      495.08      481.90     18.51 o 
  -8   2   8      219.61      231.84     20.25 o 
  -7   2   8      185.51      199.88     20.30 o 
  -6   2   8      712.21      687.41     18.01 o 
  -5   2   8      970.05      974.00     43.99 o 
  -4   2   8        3.65       10.35      7.70 o 
  -3   2   8      333.78      350.72     12.85 o 
  -2   2   8      148.44      154.61      8.40 o 
  -1   2   8      284.92      285.20     13.58 o 
   0   2   8       29.45       56.85      5.50 o 
   1   2   8       31.74       34.38      4.58 o 
   2   2   8      191.76      176.10      7.33 o 
   3   2   8      258.93      263.82     10.14 o 
   4   2   8        1.29        6.93      4.09 o 
   5   2   8      612.61      574.34     13.49 o 
   6   2   8      120.06      133.22      9.30 o 
   7   2   8      196.58      183.71     11.09 o 
   8   2   8      237.39      223.27     11.90 o 
   9   2   8       37.18       44.60     11.39 o 
  10   2   8       64.68       61.82     18.33 o 
  11   2   8      110.58      117.16     23.35 o 
  12   2   8       34.40       26.13     24.08 o 
 -17   3   8       87.47       68.06     42.89 o 
 -16   3   8      289.74      261.38     31.86 o 
 -15   3   8       35.96       16.46     15.78 o 
 -14   3   8      184.65      236.27     31.16 o 
 -13   3   8      282.03      316.03     22.49 o 
 -12   3   8        8.77        3.95     12.18 o 
 -11   3   8      153.01      184.17     26.14 o 
 -10   3   8      269.49      241.95     34.19 o 
  -9   3   8       39.72       55.99     22.47 o 
  -8   3   8      461.91      456.16     42.72 o 
  -7   3   8      688.53      695.95     34.80 o 
  -6   3   8      678.75      697.03     35.17 o 
  -5   3   8      502.03      531.73     31.25 o 
  -4   3   8       77.01       82.73     17.22 o 
  -3   3   8       54.72       56.52      9.71 o 
  -2   3   8     1018.39     1001.30     29.07 o 
  -1   3   8      342.53      354.34     18.36 o 
   0   3   8      449.35      455.53     20.45 o 
   1   3   8      467.51      460.48     20.57 o 
   2   3   8      306.28      285.61     14.25 o 
   3   3   8      136.90      137.86     10.89 o 
   4   3   8      192.05      187.54     15.47 o 
   5   3   8       38.70       27.79      8.33 o 
   6   3   8        0.87       -0.66      7.10 o 
   7   3   8      112.15      128.20     12.99 o 
   8   3   8      110.33      116.65     14.64 o 
   9   3   8       48.26       35.21     13.66 o 
  10   3   8      150.94      172.58     22.13 o 
  11   3   8      235.30      213.11     54.18 o 
 -14   4   8       33.93       46.68     18.61 o 
 -13   4   8       29.05       28.63     17.84 o 
 -12   4   8        3.98        7.83     16.62 o 
 -11   4   8        1.49       -3.07     13.64 o 
 -10   4   8        1.09        7.93     13.47 o 
  -9   4   8      124.42      117.87     23.48 o 
  -8   4   8      197.80      225.28     30.78 o 
  -7   4   8       85.00       99.01     28.70 o 
  -6   4   8      398.66      402.91     45.00 o 
  -5   4   8       67.41       50.58     18.50 o 
  -4   4   8       91.22       90.97     21.29 o 
  -3   4   8        0.06        2.53      8.03 o 
  -2   4   8      125.58      138.03     16.85 o 
  -1   4   8       44.11       36.39     16.58 o 
   0   4   8       89.21       90.67     35.01 o 
   1   4   8      110.87      118.36     16.77 o 
   2   4   8       25.80       19.44     17.96 o 
   3   4   8       26.19       20.65     18.43 o 
   4   4   8       22.28       11.04     12.75 o 
   5   4   8      139.58      131.55     24.34 o 
   6   4   8       56.46       31.63     31.75 o 
   7   4   8      117.74       79.95     18.30 o 
   8   4   8       91.81       61.29     18.24 o 
  -8   5   8       14.15       13.67     16.89 o 
  -7   5   8        4.04       19.43     11.07 o 
  -6   5   8       16.45       52.81     11.86 o 
  -5   5   8      337.42      388.26     37.00 o 
  -4   5   8        0.03       32.62     14.13 o 
  -3   5   8        1.52       43.55     15.51 o 
  -2   5   8       66.10       77.16     20.09 o 
  -1   5   8      191.28      171.22     24.30 o 
   0   5   8       31.93        3.01     16.10 o 
   1   5   8       88.69       44.01     16.95 o 
 -21   1   9        4.85      -19.25     19.25 o 
 -20   1   9      189.16      177.40     29.52 o 
 -19   1   9       42.04       26.97     14.86 o 
 -18   1   9        9.85       -0.44     10.07 o 
 -17   1   9       79.69       65.34     12.91 o 
 -16   1   9       36.48       42.20     11.04 o 
 -15   1   9        0.04        7.49      5.82 o 
 -14   1   9        8.72       18.60      6.14 o 
 -13   1   9        4.56        4.55      4.92 o 
 -12   1   9     3640.16     3421.59     43.85 o 
 -11   1   9     1068.30      971.25     18.83 o 
 -10   1   9        7.28        5.01      4.52 o 
  -9   1   9      182.42      150.25      5.60 o 
  -8   1   9     2142.94     2063.35     21.50 o 
  -7   1   9       79.71       53.91      4.06 o 
  -6   1   9      375.46      337.11      7.54 o 
  -5   1   9       75.73       93.66      5.36 o 
  -4   1   9       40.28       45.77      4.57 o 
  -3   1   9      243.35      252.59      6.30 o 
  -2   1   9       38.88       48.97      3.63 o 
  -1   1   9      334.92      358.94      7.02 o 
   0   1   9      112.29      105.40      4.44 o 
   1   1   9      645.76      627.17      8.76 o 
   2   1   9      440.06      443.20      8.06 o 
   3   1   9      424.11      415.53      8.64 o 
   4   1   9     1757.77     1773.09     19.46 o 
   5   1   9     3016.29     2864.89     32.05 o 
   6   1   9      179.59      164.75      7.79 o 
   7   1   9      100.96      107.73      6.96 o 
   8   1   9      250.57      249.64     12.61 o 
   9   1   9       33.86       29.29     12.32 o 
  10   1   9      145.57      181.02     13.96 o 
  11   1   9        9.95        8.67     10.46 o 
  12   1   9       35.91        4.62     20.70 o 
  13   1   9       78.87      121.47     24.13 o 
 -20   2   9       15.19       44.06     22.67 o 
 -19   2   9       71.66       63.88     22.80 o 
 -18   2   9       36.76       32.21     19.40 o 
 -17   2   9       68.14       94.69     22.83 o 
 -16   2   9      263.12      289.78     17.42 o 
 -15   2   9        4.67       -2.65      7.42 o 
 -14   2   9      551.58      529.19     19.98 o 
 -13   2   9     1046.67     1040.29     29.43 o 
 -12   2   9       30.43       20.12      8.53 o 
 -11   2   9        0.94       10.44      7.51 o 
 -10   2   9        1.98       -2.59      6.26 o 
  -9   2   9      303.30      278.91     17.93 o 
  -8   2   9      155.92      162.60     10.78 o 
  -7   2   9       58.68       51.30      7.06 o 
  -6   2   9       62.16       82.39      7.29 o 
  -5   2   9        9.24        0.14      9.50 o 
  -4   2   9      562.59      568.30     28.69 o 
  -3   2   9      109.10      116.27     17.20 o 
  -2   2   9      429.02      396.93     12.37 o 
  -1   2   9      161.36      164.50      6.35 o 
   0   2   9     1174.24     1119.82     22.86 o 
   1   2   9      102.55      114.57      8.80 o 
   2   2   9      447.74      428.09     12.51 o 
   3   2   9       15.73       18.02      4.46 o 
   4   2   9        2.84        8.19      4.21 o 
   5   2   9      169.00      168.57      8.85 o 
   6   2   9      104.95       84.29      7.98 o 
   7   2   9      794.20      754.95     20.66 o 
   8   2   9       27.77       34.24     11.37 o 
   9   2   9      390.27      373.44     31.73 o 
  10   2   9       31.45       24.80     18.03 o 
  11   2   9      251.64      203.78     27.56 o 
  12   2   9       44.53       32.19     20.79 o 
 -18   3   9        2.56       49.68     58.84 o 
 -17   3   9        0.39        2.82     16.81 o 
 -16   3   9       17.52       18.37     17.22 o 
 -15   3   9        0.19        4.54     13.87 o 
 -14   3   9        0.18        8.93     13.53 o 
 -13   3   9       22.59       31.26     15.47 o 
 -12   3   9        6.72       12.65     12.23 o 
 -11   3   9        4.40       10.33     15.10 o 
 -10   3   9      187.83      159.65     34.30 o 
  -9   3   9      120.32      130.01     30.91 o 
  -8   3   9        0.72       -0.91     12.11 o 
  -7   3   9     1662.92     1711.06     54.99 o 
  -6   3   9        5.62       -0.72      9.83 o 
  -5   3   9       35.29       49.88     14.89 o 
  -4   3   9      112.69      122.11     20.59 o 
  -3   3   9      117.99      123.47     13.33 o 
  -2   3   9      445.58      444.75     20.29 o 
  -1   3   9      136.30      123.37     21.27 o 
   0   3   9      554.39      567.82     23.18 o 
   1   3   9      141.42      166.99     15.65 o 
   2   3   9       53.52       41.77      9.91 o 
   3   3   9       84.52       79.78     12.18 o 
   4   3   9       87.85       72.94     14.26 o 
   5   3   9       67.36       83.66     14.50 o 
   6   3   9       87.01       93.31     13.93 o 
   7   3   9       14.81        5.49     10.81 o 
   8   3   9       12.48       -7.19     14.07 o 
   9   3   9       58.96       55.60     19.92 o 
  10   3   9       70.44       49.63     15.48 o 
 -15   4   9       49.14       42.36     33.25 o 
 -14   4   9      131.79      187.30     34.02 o 
 -13   4   9       26.23       51.92     19.90 o 
 -12   4   9       46.65       77.11     21.72 o 
 -11   4   9       22.14       33.02     17.56 o 
 -10   4   9       74.27       75.92     21.36 o 
  -9   4   9       10.51       19.47     21.40 o 
  -8   4   9       21.02       24.12     21.84 o 
  -7   4   9      219.50      234.20     44.04 o 
  -6   4   9      197.23      239.34     36.49 o 
  -5   4   9     1429.65     1356.50     56.88 o 
  -4   4   9       52.68       77.55     21.25 o 
  -3   4   9      292.93      291.64     19.45 o 
  -2   4   9      769.89      719.69     31.86 o 
  -1   4   9      149.43      165.26     25.20 o 
   0   4   9      322.69      318.89     20.95 o 
   1   4   9      159.63      149.86     20.20 o 
   2   4   9      122.98       70.74     16.43 o 
   3   4   9        4.42      -10.06     10.06 o 
   4   4   9       13.17       14.76     13.67 o 
   5   4   9        4.60       -5.07     18.97 o 
   6   4   9      252.41      211.03     24.42 o 
   7   4   9       21.86       -0.01     12.51 o 
  -8   5   9       57.11      118.04     38.59 o 
  -7   5   9       56.52       77.81     22.00 o 
  -6   5   9       36.20       60.41     13.37 o 
  -5   5   9        9.08       67.13     16.93 o 
  -4   5   9       23.46       69.97     17.77 o 
  -3   5   9       15.73       70.84     14.73 o 
  -2   5   9        0.25       29.62     60.82 o 
  -1   5   9       91.98       84.72     19.74 o 
   0   5   9       26.65       14.23     16.23 o 
 -21   0  10       19.96       65.87     22.22 o 
 -20   0  10        1.10      -18.34     18.34 o 
 -19   0  10       12.73      -14.21     21.77 o 
 -18   0  10       19.87       21.33     20.24 o 
 -17   0  10       34.03       28.70     11.00 o 
 -16   0  10       11.46       19.15     10.13 o 
 -15   0  10       61.46       72.51     12.95 o 
 -14   0  10       39.28       33.21     10.96 o 
 -13   0  10      590.27      564.16     18.80 o 
 -12   0  10     1518.51     1445.90     29.67 o 
 -11   0  10     2836.51     2661.69     53.81 o 
 -10   0  10      297.81      280.72     12.61 o 
  -9   0  10      947.13      906.80     25.00 o 
  -8   0  10     1860.27     1827.74     38.33 o 
  -7   0  10     1503.86     1692.61     59.97 o 
  -6   0  10      425.59      541.50     18.77 o 
  -5   0  10     1786.91     1935.22     32.00 o 
  -4   0  10     1299.41     1290.53     24.07 o 
  -3   0  10       60.52       92.65      8.07 o 
  -2   0  10     6049.13     6369.55     89.90 o 
  -1   0  10     1635.64     1740.08     26.81 o 
   0   0  10     1101.04     1090.34     20.35 o 
   1   0  10      960.23     1003.48     20.17 o 
   2   0  10     1228.81     1162.20     22.78 o 
   3   0  10      161.01      179.58     10.29 o 
   4   0  10       13.73       18.98      6.32 o 
   5   0  10      167.98      183.09     11.57 o 
   6   0  10      482.77      504.90     17.46 o 
   7   0  10      168.81      165.81     13.05 o 
   8   0  10        2.99       14.09      7.32 o 
   9   0  10        2.29       11.18     10.88 o 
  10   0  10      125.06      201.30     42.52 o 
  11   0  10       27.17       -3.62     16.99 o 
  12   0  10      587.85      602.15     44.34 o 
  13   0  10      103.58      154.27     53.76 o 
 -21   1  10       20.38       43.56     23.58 o 
 -20   1  10        0.54        1.98     13.67 o 
 -19   1  10       30.01       11.70     13.66 o 
 -18   1  10      103.11       89.17     14.29 o 
 -17   1  10      236.48      227.08     17.95 o 
 -16   1  10        4.85        6.06      9.82 o 
 -15   1  10        0.10       -0.72      8.61 o 
 -14   1  10       85.22       98.49      8.98 o 
 -13   1  10     1527.07     1427.71     23.32 o 
 -12   1  10      167.96      171.98     11.01 o 
 -11   1  10      311.68      283.63     10.89 o 
 -10   1  10      180.46      214.24      7.96 o 
  -9   1  10      334.07      352.39      8.36 o 
  -8   1  10     1845.63     1871.77     23.15 o 
  -7   1  10       22.69       35.43      3.99 o 
  -6   1  10      577.37      546.17     10.29 o 
  -5   1  10        3.62        6.10      3.72 o 
  -4   1  10      140.97      138.58      7.10 o 
  -3   1  10      154.08      165.48      5.37 o 
  -2   1  10     1185.67     1195.52     13.41 o 
  -1   1  10      121.53      130.62      5.11 o 
   0   1  10      880.68      942.11     12.99 o 
   1   1  10       20.05       21.88      3.08 o 
   2   1  10       35.71       45.70      4.82 o 
   3   1  10      690.05      693.33     11.37 o 
   4   1  10        0.27        0.77      3.37 o 
   5   1  10       10.73       12.37      3.84 o 
   6   1  10        2.80        5.79      3.61 o 
   7   1  10      116.86      130.92      9.93 o 
   8   1  10       48.71       38.30      7.86 o 
   9   1  10       81.89       95.84     10.72 o 
  10   1  10      131.48      139.89     16.27 o 
  11   1  10      113.25      120.91     14.55 o 
  12   1  10       45.11       55.53     38.92 o 
 -20   2  10      399.67      410.21     37.82 o 
 -19   2  10       22.98       14.21     18.92 o 
 -18   2  10      111.67      155.87     26.96 o 
 -17   2  10       21.73       35.43     18.05 o 
 -16   2  10        2.31        8.57      7.95 o 
 -15   2  10      158.23      186.04     14.49 o 
 -14   2  10      343.11      291.25     17.05 o 
 -13   2  10       20.66       23.01      8.31 o 
 -12   2  10      430.87      405.69     38.80 o 
 -11   2  10       13.54       15.39     13.39 o 
 -10   2  10      341.38      348.32     34.59 o 
  -9   2  10      394.41      232.73     28.88 o 
  -8   2  10        1.17        6.09      8.44 o 
  -7   2  10        2.39        6.91      8.47 o 
  -6   2  10       20.00        7.92      8.80 o 
  -5   2  10        2.00        3.58      7.65 o 
  -4   2  10       14.41       21.75     10.56 o 
  -3   2  10      200.58      206.05     10.04 o 
  -2   2  10      475.57      519.01     28.89 o 
  -1   2  10      252.94      268.44     11.16 o 
   0   2  10      289.07      301.73     12.34 o 
   1   2  10       86.65       84.97      8.13 o 
   2   2  10      804.73      830.25     19.67 o 
   3   2  10        3.88        5.18      3.97 o 
   4   2  10      256.13      259.36      9.94 o 
   5   2  10      518.99      482.73     14.10 o 
   6   2  10       17.06       20.12      6.79 o 
   7   2  10       25.83       33.45      8.59 o 
   8   2  10       26.16       25.92      8.64 o 
   9   2  10       76.51       82.24     37.41 o 
  10   2  10      388.99      405.11     31.75 o 
  11   2  10       10.47      -10.04     28.84 o 
 -18   3  10      149.48      250.53     54.42 o 
 -17   3  10       74.35       89.37     22.47 o 
 -16   3  10        5.35       14.92     20.86 o 
 -15   3  10       18.89       20.44     14.65 o 
 -14   3  10      306.48      309.90     29.53 o 
 -13   3  10      299.39      315.11     28.62 o 
 -12   3  10       65.55       80.98     27.97 o 
 -11   3  10       22.01        5.13     16.25 o 
 -10   3  10        7.72        3.16     13.62 o 
  -9   3  10      165.98      142.81     31.94 o 
  -8   3  10      665.60      710.84     53.85 o 
  -7   3  10      492.40      464.81     30.15 o 
  -6   3  10      132.03      147.77     21.91 o 
  -5   3  10      590.97      593.31     34.28 o 
  -4   3  10      136.62      166.29     23.76 o 
  -3   3  10      287.12      314.05     26.59 o 
  -2   3  10      843.76      818.90     26.99 o 
  -1   3  10       92.96       88.36     17.51 o 
   0   3  10      285.95      306.87     17.71 o 
   1   3  10       26.27       27.26      8.76 o 
   2   3  10      122.02      103.32     19.04 o 
   3   3  10       21.34       16.47     10.96 o 
   4   3  10      492.36      414.74     25.17 o 
   5   3  10        2.70       -1.05      9.04 o 
   6   3  10      211.90      153.70     19.15 o 
   7   3  10      301.61      256.88     35.73 o 
   8   3  10      193.11      175.01     21.52 o 
   9   3  10      324.93      271.69     24.66 o 
 -15   4  10        0.00       26.04     19.95 o 
 -14   4  10       73.20       76.03     22.97 o 
 -13   4  10        9.35       17.23     16.18 o 
 -12   4  10       58.70       91.78     22.55 o 
 -11   4  10      123.97      155.40     27.36 o 
 -10   4  10      143.99      123.77     34.23 o 
  -9   4  10      316.97      306.58     43.54 o 
  -8   4  10        2.83       10.78     18.66 o 
  -7   4  10        5.18        2.37     14.88 o 
  -6   4  10        3.95       10.42     17.08 o 
  -5   4  10        0.12        2.68     14.14 o 
  -4   4  10       12.50        4.21     19.21 o 
  -3   4  10        5.24       13.63     14.67 o 
  -2   4  10        0.46       -1.07      8.44 o 
  -1   4  10      205.87      194.27     18.96 o 
   0   4  10       55.80       39.34     15.28 o 
   1   4  10        0.15       -3.02     15.15 o 
   2   4  10        2.68       -0.58     11.24 o 
   3   4  10        5.20       15.14     13.67 o 
   4   4  10        0.03       -4.79     16.52 o 
   5   4  10       14.41       -5.68     11.32 o 
   6   4  10        1.34      -12.20     12.20 o 
  -7   5  10       36.70       70.34     20.57 o 
  -6   5  10       35.12       82.28     21.44 o 
  -5   5  10       45.46       89.88     20.47 o 
  -4   5  10        9.16       58.15     20.43 o 
  -3   5  10       66.38      204.42     30.08 o 
 -21   1  11       44.84       48.40     27.88 o 
 -20   1  11       31.59       38.96     23.80 o 
 -19   1  11        7.91      -15.60     15.60 o 
 -18   1  11      183.81      214.91     17.97 o 
 -17   1  11      502.62      468.18     21.24 o 
 -16   1  11       11.30       -0.28      8.87 o 
 -15   1  11      878.56      866.48     22.91 o 
 -14   1  11      324.35      318.92     20.18 o 
 -13   1  11       25.29       30.92      5.71 o 
 -12   1  11      356.84      314.83     13.24 o 
 -11   1  11      340.35      353.90     10.62 o 
 -10   1  11        3.99       12.23      3.21 o 
  -9   1  11      289.76      265.60      7.28 o 
  -8   1  11      102.48      120.36      6.13 o 
  -7   1  11       20.60       23.07      3.67 o 
  -6   1  11      865.67      831.31     16.89 o 
  -5   1  11       61.26       70.79      6.64 o 
  -4   1  11      520.55      506.89     10.31 o 
  -3   1  11       14.27       33.67      3.67 o 
  -2   1  11     4794.46     4973.22     42.69 o 
  -1   1  11     1515.88     1484.98     18.32 o 
   0   1  11      795.83      771.43     12.71 o 
   1   1  11      182.85      170.34      6.67 o 
   2   1  11     2348.45     2306.46     25.46 o 
   3   1  11      306.96      273.35      8.92 o 
   4   1  11        1.46        4.71      4.15 o 
   5   1  11      102.97      112.65      8.38 o 
   6   1  11        0.91        7.97      5.50 o 
   7   1  11       31.44       31.80     10.98 o 
   8   1  11       10.61       19.49      7.26 o 
   9   1  11      214.38      215.17     18.44 o 
  10   1  11      568.60      610.00     25.53 o 
  11   1  11       90.05       83.40     25.36 o 
  12   1  11       59.21       21.47     67.52 o 
 -20   2  11        5.20       -0.93     18.06 o 
 -19   2  11      351.56      337.11     33.98 o 
 -18   2  11       19.32       18.07     17.51 o 
 -17   2  11      183.98      204.17     17.90 o 
 -16   2  11        7.39        7.85      8.07 o 
 -15   2  11       30.48       20.91      9.51 o 
 -14   2  11      172.02      152.15     14.76 o 
 -13   2  11       21.51       20.69      9.39 o 
 -12   2  11      351.85      289.33     33.98 o 
 -11   2  11      115.92      125.90     27.08 o 
 -10   2  11      502.47      415.39     38.14 o 
  -9   2  11       55.78       62.47     13.51 o 
  -8   2  11      907.06      938.93     37.23 o 
  -7   2  11        1.39       -9.24      9.24 o 
  -6   2  11      435.65      401.41     26.74 o 
  -5   2  11      310.74      334.66     34.49 o 
  -4   2  11      746.37      820.83     36.27 o 
  -3   2  11      134.41      139.54     24.64 o 
  -2   2  11      357.70      293.71     14.39 o 
  -1   2  11       17.69       18.58     10.40 o 
   0   2  11      398.57      390.44     14.11 o 
   1   2  11      275.80      259.82     10.19 o 
   2   2  11       60.70       65.75      6.44 o 
   3   2  11     1754.97     1638.98     24.48 o 
   4   2  11      607.97      574.89     14.24 o 
   5   2  11      486.35      424.97     14.89 o 
   6   2  11      347.47      323.56     13.66 o 
   7   2  11      308.77      312.90     15.33 o 
   8   2  11       43.79       21.79     31.25 o 
   9   2  11       23.78       24.97     18.44 o 
  10   2  11       98.63       68.21     22.53 o 
  11   2  11       10.25      -27.22     31.14 o 
 -18   3  11       10.60        8.81     25.81 o 
 -17   3  11       17.24       24.94     15.79 o 
 -16   3  11       62.60       60.11     25.03 o 
 -15   3  11       26.34       24.52     14.66 o 
 -14   3  11       37.67       50.26     16.30 o 
 -13   3  11       18.00       19.04     19.24 o 
 -12   3  11       76.15       75.91     26.51 o 
 -11   3  11        5.79       10.24     16.41 o 
 -10   3  11      209.58      255.24     42.40 o 
  -9   3  11       15.05        6.40     16.30 o 
  -8   3  11      332.01      320.38     38.94 o 
  -7   3  11      927.38      890.14     41.33 o 
  -6   3  11       51.82       45.61     15.80 o 
  -5   3  11      200.31      226.27     31.35 o 
  -4   3  11        5.01       -0.45     10.02 o 
  -3   3  11      496.18      506.43     33.65 o 
  -2   3  11      230.98      242.42     25.59 o 
  -1   3  11       98.56      114.54     14.18 o 
   0   3  11      186.88      173.30     26.10 o 
   1   3  11        0.02       -6.81      6.81 o 
   2   3  11       58.62       72.65     16.59 o 
   3   3  11      392.81      358.47     23.52 o 
   4   3  11        1.83        9.46     10.99 o 
   5   3  11        2.23        3.73     10.61 o 
   6   3  11       22.99        4.80     11.73 o 
   7   3  11       16.35        3.32     12.20 o 
   8   3  11        9.75        5.28     12.07 o 
   9   3  11        3.03      -36.55     37.65 o 
 -15   4  11       10.25       29.51     19.04 o 
 -14   4  11       15.79       33.52     18.00 o 
 -13   4  11        3.10       17.58     15.37 o 
 -12   4  11       43.98       51.00     19.25 o 
 -11   4  11       31.69       22.72     22.54 o 
 -10   4  11      117.17       88.91     32.03 o 
  -9   4  11     1011.60      951.57     71.39 o 
  -8   4  11     1210.04     1154.45     78.45 o 
  -7   4  11       79.14      109.22     33.42 o 
  -6   4  11        0.34        7.50     19.72 o 
  -5   4  11      314.55      303.95     47.94 o 
  -4   4  11       67.93       61.20     23.76 o 
  -3   4  11      165.13      159.05     33.52 o 
  -2   4  11        0.11        1.06     13.24 o 
  -1   4  11       30.40       32.76     10.68 o 
   0   4  11        0.18        7.56      9.25 o 
   1   4  11        3.97       -6.16     15.74 o 
   2   4  11      323.43      294.91     25.00 o 
   3   4  11      135.91      123.84     19.12 o 
   4   4  11       97.87       75.26     17.33 o 
   5   4  11      112.71       92.17     30.20 o 
 -22   0  12        1.47       47.22     30.46 o 
 -21   0  12       88.98      142.09     25.11 o 
 -20   0  12        4.68       48.39     17.74 o 
 -19   0  12       91.90      215.50     45.40 o 
 -18   0  12      240.61      273.55     24.93 o 
 -17   0  12      123.05      148.20     18.54 o 
 -16   0  12       13.76        3.29      9.62 o 
 -15   0  12     4203.04     4129.23     76.24 o 
 -14   0  12     2136.71     2012.28     45.48 o 
 -13   0  12     1031.17      971.06     24.84 o 
 -12   0  12       51.27       69.94      9.62 o 
 -11   0  12     1618.64     1640.25     31.69 o 
 -10   0  12     2492.64     2436.32     59.33 o 
  -9   0  12      289.29      289.37     15.95 o 
  -8   0  12       66.52       56.89      9.16 o 
  -7   0  12      291.77      260.94     15.02 o 
  -6   0  12      512.67      514.19     35.42 o 
  -5   0  12      445.36      429.12     18.46 o 
  -4   0  12     3581.39     3796.63     68.83 o 
  -3   0  12      653.68      629.94     17.92 o 
  -2   0  12     1007.81      969.63     19.51 o 
  -1   0  12      208.19      215.34      9.89 o 
   0   0  12     2532.44     2606.10     38.50 o 
   1   0  12       75.55       89.07      8.78 o 
   2   0  12     1483.68     1443.84     27.58 o 
   3   0  12     1026.89     1011.46     23.39 o 
   4   0  12       59.75       84.22      9.71 o 
   5   0  12      237.04      238.35     14.90 o 
   6   0  12       24.85       25.74      7.38 o 
   7   0  12     1357.99     1357.13     34.78 o 
   8   0  12       97.79      190.88     35.30 o 
   9   0  12      824.22      530.83     45.86 o 
  10   0  12      222.15      193.90     69.07 o 
  11   0  12      536.67      603.44     39.81 o 
 -21   1  12        0.54       41.04     23.97 o 
 -20   1  12        9.20       99.07     29.92 o 
 -19   1  12      172.27      254.34     18.86 o 
 -18   1  12       27.23       70.41     23.65 o 
 -17   1  12      128.24      149.07     17.64 o 
 -16   1  12      143.60      169.72     17.11 o 
 -15   1  12       23.79       25.35     11.07 o 
 -14   1  12      771.50      764.32     23.79 o 
 -13   1  12        1.73        4.60      5.28 o 
 -12   1  12     1263.42     1188.21     29.90 o 
 -11   1  12       78.57       81.94      6.19 o 
 -10   1  12      468.45      430.17     14.71 o 
  -9   1  12        0.04       -0.27      3.42 o 
  -8   1  12       12.10       24.63      4.06 o 
  -7   1  12       40.09       36.46      4.07 o 
  -6   1  12      266.62      309.24     11.33 o 
  -5   1  12       32.74       35.32      5.91 o 
  -4   1  12      248.52      236.40      6.96 o 
  -3   1  12      497.87      509.25      8.85 o 
  -2   1  12      103.22      106.92      5.46 o 
  -1   1  12      164.76      163.33      6.90 o 
   0   1  12       40.08       43.44      4.55 o 
   1   1  12      161.60      157.25      7.04 o 
   2   1  12       32.62       24.91      4.59 o 
   3   1  12        1.23        0.74      3.61 o 
   4   1  12      410.93      404.32     11.18 o 
   5   1  12       67.68       86.26      7.91 o 
   6   1  12       58.76       54.75      8.54 o 
   7   1  12       64.28       67.88      9.32 o 
   8   1  12       84.08      102.22     11.98 o 
   9   1  12       15.75       12.64     11.97 o 
  10   1  12       64.27       59.59     15.91 o 
  11   1  12      116.86      115.94     46.43 o 
 -20   2  12       92.03      100.34     24.67 o 
 -19   2  12       97.79      102.41     25.14 o 
 -18   2  12       14.11       11.08     16.98 o 
 -17   2  12       21.54       20.30     10.98 o 
 -16   2  12       20.91       35.78     10.92 o 
 -15   2  12      381.40      399.70     20.04 o 
 -14   2  12       14.67        8.19     15.31 o 
 -13   2  12        9.95       18.60     15.92 o 
 -12   2  12        4.99       -0.24     12.35 o 
 -11   2  12       16.19       20.04     15.70 o 
 -10   2  12      495.79      422.03     38.81 o 
  -9   2  12      341.59      319.29     23.47 o 
  -8   2  12       24.68       27.62     11.28 o 
  -7   2  12      505.15      475.04     28.83 o 
  -6   2  12       87.09      115.21     18.34 o 
  -5   2  12      512.30      533.42     30.52 o 
  -4   2  12      431.89      394.17     27.56 o 
  -3   2  12      466.28      454.69     37.60 o 
  -2   2  12        5.24        0.41     10.18 o 
  -1   2  12       23.27       34.61     14.24 o 
   0   2  12       23.30       32.34      8.50 o 
   1   2  12      658.22      653.67     16.08 o 
   2   2  12       32.22       35.79      5.68 o 
   3   2  12      323.49      319.33     10.96 o 
   4   2  12       46.71       62.97      7.94 o 
   5   2  12       97.31      112.54     11.23 o 
   6   2  12       33.15       47.40     15.73 o 
   7   2  12      438.29      460.84     31.14 o 
   8   2  12       71.20       57.02     20.07 o 
   9   2  12        5.89       13.44     19.94 o 
  10   2  12       57.07       63.31     21.74 o 
 -18   3  12        1.71       87.35     35.47 o 
 -17   3  12       69.82       93.30     21.92 o 
 -16   3  12        2.21       23.30     15.38 o 
 -15   3  12        8.40       27.09     14.61 o 
 -14   3  12      267.11      278.64     40.32 o 
 -13   3  12      196.94      217.55     42.55 o 
 -12   3  12      245.62      271.56     46.57 o 
 -11   3  12      270.95      267.30     39.00 o 
 -10   3  12      202.93      247.33     44.10 o 
  -9   3  12       22.14       43.39     21.88 o 
  -8   3  12      865.57      832.39     60.82 o 
  -7   3  12       53.83       60.04     17.66 o 
  -6   3  12       43.75       49.03     17.02 o 
  -5   3  12       18.72       16.52     13.61 o 
  -4   3  12       54.99       51.67     17.35 o 
  -3   3  12      543.96      569.42     36.02 o 
  -2   3  12       76.07       87.14     24.60 o 
  -1   3  12       36.10       36.41     16.62 o 
   0   3  12      261.19      234.73     16.98 o 
   1   3  12      347.90      309.50     29.53 o 
   2   3  12       15.14       12.69      8.17 o 
   3   3  12     1026.20      950.00     68.41 o 
   4   3  12      506.47      421.25     30.07 o 
   5   3  12       12.37       -1.18     24.04 o 
   6   3  12      193.62      133.61     19.12 o 
   7   3  12       19.83       17.21     24.88 o 
   8   3  12        2.19       -8.86     12.12 o 
 -15   4  12      134.49      129.11     28.27 o 
 -14   4  12       42.78       63.66     20.46 o 
 -13   4  12       38.24       63.94     19.23 o 
 -12   4  12        8.37       13.33     19.29 o 
 -11   4  12       36.73       44.79     27.22 o 
 -10   4  12      227.87      196.95     43.15 o 
  -9   4  12        3.13       15.30     18.19 o 
  -8   4  12        3.69        6.57     18.48 o 
  -7   4  12       41.48       44.59     26.20 o 
  -6   4  12      129.95      145.96     37.77 o 
  -5   4  12       95.68      115.70     49.48 o 
  -4   4  12       52.08       44.73     27.03 o 
  -3   4  12      147.10      142.71     40.04 o 
  -2   4  12      152.12      152.97     44.46 o 
  -1   4  12        3.65        7.15     15.36 o 
   0   4  12        1.67        2.07     14.40 o 
   1   4  12       20.31       -5.98     11.12 o 
   2   4  12       37.46       24.75     13.75 o 
   3   4  12        1.62       -9.33     12.32 o 
   4   4  12      113.63       97.61     19.47 o 
 -21   1  13      241.56      254.45     30.80 o 
 -20   1  13       84.56       77.01     15.55 o 
 -19   1  13       15.21       16.13     10.78 o 
 -18   1  13      123.49      160.70     15.57 o 
 -17   1  13      232.75      230.31     17.26 o 
 -16   1  13       19.70       -0.54      7.89 o 
 -15   1  13      294.74      291.10     14.96 o 
 -14   1  13       63.35       53.74      9.62 o 
 -13   1  13        0.41       10.42      5.74 o 
 -12   1  13       15.57        9.79      6.63 o 
 -11   1  13        9.24        8.60      4.77 o 
 -10   1  13      976.54      992.97     22.32 o 
  -9   1  13      828.71      775.99     18.84 o 
  -8   1  13       23.55       18.23      3.88 o 
  -7   1  13     1013.05      936.69     17.55 o 
  -6   1  13      850.79      793.74     17.98 o 
  -5   1  13     1860.94     1826.60     24.73 o 
  -4   1  13     1244.46     1170.70     16.80 o 
  -3   1  13      279.24      281.93      7.86 o 
  -2   1  13       83.74      102.87      6.07 o 
  -1   1  13       17.52       20.12      3.79 o 
   0   1  13       29.23       24.09      4.27 o 
   1   1  13      353.68      317.72      9.23 o 
   2   1  13       51.82       43.19      5.61 o 
   3   1  13      145.83      158.85      8.12 o 
   4   1  13       23.36       18.16      4.87 o 
   5   1  13     1045.14      996.60     19.75 o 
   6   1  13      145.84      152.69     11.77 o 
   7   1  13      766.94      775.88     23.67 o 
   8   1  13       33.54       21.22     11.88 o 
   9   1  13      249.16      249.95     19.64 o 
  10   1  13       24.00       10.57     18.89 o 
 -20   2  13        3.06        4.14     17.14 o 
 -19   2  13       40.36       32.80     19.70 o 
 -18   2  13       68.89       68.48     20.68 o 
 -17   2  13       23.06       25.56     10.22 o 
 -16   2  13        2.76       14.25      9.21 o 
 -15   2  13      101.96      109.31     13.78 o 
 -14   2  13      332.06      319.21     38.52 o 
 -13   2  13       82.04       85.81     25.76 o 
 -12   2  13      193.94      216.05     36.46 o 
 -11   2  13      373.58      381.98     38.35 o 
 -10   2  13      237.34      226.92     19.42 o 
  -9   2  13       44.64       57.18     14.43 o 
  -8   2  13      221.93      202.99     24.60 o 
  -7   2  13        0.12       -6.28      9.00 o 
  -6   2  13       22.13       15.60     13.10 o 
  -5   2  13       89.64       91.14     18.74 o 
  -4   2  13        0.35       -1.90     10.11 o 
  -3   2  13     4945.63     4878.12    121.52 o 
  -2   2  13      439.82      433.29     30.33 o 
  -1   2  13       77.95      104.03     20.07 o 
   0   2  13     1119.04     1008.96     30.55 o 
   1   2  13      720.92      654.58     19.34 o 
   2   2  13      425.99      383.18     15.73 o 
   3   2  13       93.74      102.89     13.24 o 
   4   2  13      223.03      235.15     19.88 o 
   5   2  13       95.24       89.27     15.91 o 
   6   2  13       66.76       46.19     19.59 o 
   7   2  13       11.24       13.14     18.49 o 
   8   2  13       34.06       47.44     20.56 o 
   9   2  13       38.22       46.83     21.13 o 
 -18   3  13        1.81       73.60     29.58 o 
 -17   3  13       69.53       93.28     21.42 o 
 -16   3  13       14.24       36.36     15.71 o 
 -15   3  13        2.19        0.57     18.50 o 
 -14   3  13        3.15       -7.73     17.36 o 
 -13   3  13        0.09       13.91     20.64 o 
 -12   3  13        5.44        0.23     16.37 o 
 -11   3  13       56.32       66.64     27.40 o 
 -10   3  13      175.08      202.91     41.39 o 
  -9   3  13      196.71      187.27     39.12 o 
  -8   3  13       58.02       38.26     16.18 o 
  -7   3  13       44.72       70.23     19.68 o 
  -6   3  13       25.64       24.64     15.60 o 
  -5   3  13        7.72        4.56     11.48 o 
  -4   3  13      555.51      511.13     46.60 o 
  -3   3  13      331.99      360.86     32.01 o 
  -2   3  13        0.45        5.62     13.70 o 
  -1   3  13      269.02      272.57     28.94 o 
   0   3  13       34.46       32.00     15.95 o 
   1   3  13        0.12       -2.82     12.24 o 
   2   3  13       65.07       62.28     14.56 o 
   3   3  13       82.27       68.86     15.53 o 
   4   3  13      475.36      399.23     25.92 o 
   5   3  13        0.12        6.05     11.73 o 
   6   3  13       61.47       40.97     14.79 o 
   7   3  13       62.67       52.18     24.77 o 
 -14   4  13       52.82       91.01     22.18 o 
 -13   4  13       69.26       64.65     29.92 o 
 -12   4  13      173.40      221.86     47.43 o 
 -11   4  13      258.98      286.61     53.02 o 
 -10   4  13      242.55      237.72     47.35 o 
  -9   4  13        0.32        2.72     18.39 o 
  -8   4  13       52.25       48.78     27.72 o 
  -7   4  13        0.00       -2.90     17.91 o 
  -6   4  13        2.17       -2.55     17.94 o 
  -5   4  13        4.56      -22.49     22.49 o 
  -4   4  13       64.77       57.57     21.61 o 
  -3   4  13      122.33      124.62     68.10 o 
  -2   4  13       76.42       72.05     59.11 o 
  -1   4  13      170.08      195.17     71.63 o 
   0   4  13       25.43        5.83     32.39 o 
   1   4  13      496.47      392.89     57.77 o 
   2   4  13      183.27      145.22     30.16 o 
   3   4  13       61.21       46.82     23.34 o 
 -22   0  14        2.65      -25.64     25.64 o 
 -21   0  14      830.95      472.93     49.88 o 
 -20   0  14      291.19      394.87     31.79 o 
 -19   0  14       11.95       50.06     17.96 o 
 -18   0  14      355.59      403.11     30.86 o 
 -17   0  14      926.24      921.34     42.07 o 
 -16   0  14     1874.79     1741.39     43.61 o 
 -15   0  14        3.56       -3.36      9.07 o 
 -14   0  14      236.34      220.32     13.90 o 
 -13   0  14      470.74      437.45     17.46 o 
 -12   0  14      168.92      179.99     12.56 o 
 -11   0  14       23.50        8.50      7.31 o 
 -10   0  14      620.99      553.80     22.76 o 
  -9   0  14      564.26      478.81     28.53 o 
  -8   0  14     1112.05     1059.02     47.15 o 
  -7   0  14      240.85      238.43     16.58 o 
  -6   0  14      479.13      421.07     19.92 o 
  -5   0  14     1259.59     1315.52     35.10 o 
  -4   0  14      476.66      442.23     41.87 o 
  -3   0  14       61.15       78.22      7.80 o 
  -2   0  14      263.97      245.62     11.05 o 
  -1   0  14      134.17      135.50      9.14 o 
   0   0  14     1173.61     1036.90     22.96 o 
   1   0  14      468.80      444.22     17.49 o 
   2   0  14      566.79      540.75     19.61 o 
   3   0  14      937.12      972.01     23.99 o 
   4   0  14       95.73      116.85     11.37 o 
   5   0  14      586.21      563.08     19.74 o 
   6   0  14      421.36      445.66     27.01 o 
   7   0  14     1071.72     1383.48     56.01 o 
   8   0  14       10.01       15.03     43.29 o 
   9   0  14      133.41      188.77     28.04 o 
  10   0  14        1.29        2.58     19.13 o 
 -21   1  14        0.62      -14.82     23.83 o 
 -20   1  14        0.23       20.82     19.55 o 
 -19   1  14       39.23       40.47     11.25 o 
 -18   1  14       21.44        6.70      9.68 o 
 -17   1  14      168.20      149.31     15.71 o 
 -16   1  14      497.14      458.41     26.99 o 
 -15   1  14      227.65      236.08     16.62 o 
 -14   1  14      673.66      594.85     19.90 o 
 -13   1  14      605.75      499.11     18.02 o 
 -12   1  14        1.95        9.99      4.33 o 
 -11   1  14      114.68      135.90      9.45 o 
 -10   1  14       10.86        7.62      5.32 o 
  -9   1  14      123.37      132.82      9.64 o 
  -8   1  14        0.00       -0.63      4.85 o 
  -7   1  14      108.98      127.41      9.57 o 
  -6   1  14      226.83      243.42     11.87 o 
  -5   1  14        0.04        1.48      5.08 o 
  -4   1  14      232.98      219.36      9.07 o 
  -3   1  14       86.70       78.83      8.90 o 
  -2   1  14      774.06      709.72     15.62 o 
  -1   1  14        1.04       -3.41      3.41 o 
   0   1  14      182.46      168.22      8.23 o 
   1   1  14      390.94      369.51     11.48 o 
   2   1  14      121.58      115.97      8.37 o 
   3   1  14       25.73       34.33      5.79 o 
   4   1  14      109.08      112.14      8.85 o 
   5   1  14       25.69       41.44      7.15 o 
   6   1  14        0.41        7.36     10.46 o 
   7   1  14      105.61      126.54     15.18 o 
   8   1  14      128.53      135.29     20.86 o 
   9   1  14       58.33       81.00     17.91 o 
 -20   2  14       91.29      105.80     24.09 o 
 -19   2  14       13.55       18.61     17.94 o 
 -18   2  14        0.66       -5.19     14.82 o 
 -17   2  14        0.11       -1.65      8.55 o 
 -16   2  14       25.14       22.50      9.82 o 
 -15   2  14        4.80        5.36      9.44 o 
 -14   2  14       10.42        8.73     16.68 o 
 -13   2  14        3.41       11.94     14.90 o 
 -12   2  14      220.81      205.37     35.74 o 
 -11   2  14       15.69       11.96     13.80 o 
 -10   2  14      880.77      802.40     40.47 o 
  -9   2  14     1362.10     1244.80     46.05 o 
  -8   2  14        2.62        0.48      9.76 o 
  -7   2  14       86.30       97.53     18.81 o 
  -6   2  14       32.76       34.77     14.04 o 
  -5   2  14      288.45      277.37     26.22 o 
  -4   2  14      171.80      178.31     24.93 o 
  -3   2  14      140.52      130.01     22.28 o 
  -2   2  14        0.90       10.61     12.66 o 
  -1   2  14       29.60       25.96     15.24 o 
   0   2  14       59.89       61.34     10.31 o 
   1   2  14      227.59      208.21     12.71 o 
   2   2  14      666.21      630.76     28.79 o 
   3   2  14       24.56       30.54      9.79 o 
   4   2  14       98.68      101.53     16.30 o 
   5   2  14       81.77       74.17     22.17 o 
   6   2  14       28.02       32.18     19.40 o 
   7   2  14      142.45      137.48     25.12 o 
   8   2  14        4.20        3.96     18.96 o 
 -18   3  14       15.40       73.18     18.02 o 
 -17   3  14      270.62      305.10     29.02 o 
 -16   3  14      279.45      317.67     45.22 o 
 -15   3  14       75.84       91.75     30.30 o 
 -14   3  14        7.35       12.78     19.99 o 
 -13   3  14       50.66       62.55     25.61 o 
 -12   3  14      234.85      236.89     44.11 o 
 -11   3  14      402.37      379.65     45.64 o 
 -10   3  14       31.73       19.25     20.46 o 
  -9   3  14       13.77       -4.02     13.38 o 
  -8   3  14       28.82       43.75     17.50 o 
  -7   3  14        4.72        9.67     13.38 o 
  -6   3  14      487.39      496.88     35.39 o 
  -5   3  14      133.00      157.93     33.12 o 
  -4   3  14        3.24       -7.23     12.35 o 
  -3   3  14      586.98      563.94     37.26 o 
  -2   3  14      238.32      246.95     31.64 o 
  -1   3  14      295.75      312.57     56.71 o 
   0   3  14     1109.89     1142.58    104.24 o 
   1   3  14      146.16      183.48     46.42 o 
   2   3  14       99.44       72.18     36.77 o 
   3   3  14       41.86       16.28     31.49 o 
   4   3  14       29.83      -30.26     30.26 o 
   5   3  14       16.79       15.52     35.28 o 
   6   3  14      146.22      111.91     46.73 o 
 -14   4  14       33.87       45.23     25.96 o 
 -13   4  14       17.91       25.33     24.69 o 
 -12   4  14        5.16       -3.29     17.92 o 
 -11   4  14        0.04       21.65     20.71 o 
 -10   4  14       15.46       12.43     21.20 o 
  -9   4  14       10.38       28.29     23.86 o 
  -8   4  14        0.00       -5.82     20.45 o 
  -7   4  14        6.66       -2.63     17.67 o 
  -6   4  14        1.22      -12.75     16.92 o 
  -5   4  14       57.24       69.31     29.57 o 
  -4   4  14       26.73       13.49     36.93 o 
  -3   4  14        1.82       -3.62     16.39 o 
  -2   4  14      141.31      143.77     28.12 o 
  -1   4  14        4.90       22.04     40.83 o 
   0   4  14        1.35       -9.37     35.19 o 
   1   4  14        1.78       -3.06     34.61 o 
   2   4  14        8.35      -18.55     38.54 o 
 -21   1  15       76.87       66.42     13.96 o 
 -20   1  15        6.70        3.25     10.29 o 
 -19   1  15        5.93       -6.42     13.44 o 
 -18   1  15      259.21      221.54     26.94 o 
 -17   1  15      232.10      259.65     22.23 o 
 -16   1  15     1333.71     1305.17     34.75 o 
 -15   1  15      174.97      197.21     16.63 o 
 -14   1  15       72.15       61.23     10.03 o 
 -13   1  15      161.10      167.46     12.76 o 
 -12   1  15     1770.43     1701.77     29.78 o 
 -11   1  15        8.76        5.11      6.70 o 
 -10   1  15      848.04      761.47     19.21 o 
  -9   1  15      165.01      156.60     10.83 o 
  -8   1  15      501.67      490.53     15.63 o 
  -7   1  15      249.99      244.63     12.08 o 
  -6   1  15      280.15      270.78     12.72 o 
  -5   1  15      343.81      356.32     13.96 o 
  -4   1  15     1947.87     1829.19     36.03 o 
  -3   1  15       89.06       95.71      8.71 o 
  -2   1  15       26.74       25.67      5.62 o 
  -1   1  15      432.85      412.38     11.45 o 
   0   1  15      967.02      918.53     17.69 o 
   1   1  15        6.87       17.97      4.98 o 
   2   1  15      747.43      694.87     16.15 o 
   3   1  15      270.80      258.55     14.78 o 
   4   1  15      773.63      762.93     19.09 o 
   5   1  15      131.74      140.70     12.20 o 
   6   1  15       23.83       40.83     10.53 o 
   7   1  15        2.11       -9.89     13.32 o 
   8   1  15       42.08       62.49     22.68 o 
 -20   2  15        1.73       14.44     17.13 o 
 -19   2  15       44.22       43.18     19.61 o 
 -18   2  15       27.19       30.40     13.26 o 
 -17   2  15      518.37      525.61     24.13 o 
 -16   2  15      160.79      193.86     18.65 o 
 -15   2  15      383.73      328.54     21.48 o 
 -14   2  15       35.38       35.01     21.65 o 
 -13   2  15       99.35      103.41     28.37 o 
 -12   2  15       27.20       20.49     18.13 o 
 -11   2  15       80.55       92.97     26.45 o 
 -10   2  15      151.75      175.82     20.39 o 
  -9   2  15        3.15       10.40     10.22 o 
  -8   2  15      706.09      704.67     36.31 o 
  -7   2  15       32.22       45.77     20.28 o 
  -6   2  15     3672.88     3570.21     94.44 o 
  -5   2  15      131.61      130.27     22.73 o 
  -4   2  15       17.65       26.83     14.44 o 
  -3   2  15       12.01       10.27     12.29 o 
  -2   2  15      409.87      370.63     29.77 o 
  -1   2  15      135.61      144.75     22.61 o 
   0   2  15      231.57      227.26     15.12 o 
   1   2  15       25.90       43.40     10.82 o 
   2   2  15      184.10      195.61     16.25 o 
   3   2  15       21.29       35.83     18.04 o 
   4   2  15        7.92       -1.51     16.34 o 
   5   2  15      130.53      116.27     23.23 o 
   6   2  15       59.41       52.99     20.74 o 
   7   2  15      286.26      254.79     47.80 o 
 -18   3  15       11.99       88.68     19.54 o 
 -17   3  15      120.50      154.59     35.05 o 
 -16   3  15       13.26       22.94     24.17 o 
 -15   3  15        7.50        6.27     18.56 o 
 -14   3  15       24.27       23.28     22.24 o 
 -13   3  15        4.46       25.74     22.08 o 
 -12   3  15       48.87       64.80     28.71 o 
 -11   3  15       73.20      106.81     32.22 o 
 -10   3  15       19.75       12.17     21.19 o 
  -9   3  15        0.22      -11.28     13.21 o 
  -8   3  15        3.97        6.13     13.36 o 
  -7   3  15       13.54        9.23     14.27 o 
  -6   3  15        0.28        3.74     14.03 o 
  -5   3  15        2.01        3.16     13.35 o 
  -4   3  15       67.00       57.04     20.68 o 
  -3   3  15       31.13       32.62     18.21 o 
  -2   3  15       58.74       38.22     19.03 o 
  -1   3  15       52.83       86.25     30.63 o 
   0   3  15      595.47      559.60     72.67 o 
   1   3  15      362.13      402.07     33.65 o 
   2   3  15        0.10       18.25     34.17 o 
   3   3  15        1.48       10.52     32.83 o 
   4   3  15        8.39        0.66     33.59 o 
   5   3  15        0.00      -33.64     36.20 o 
 -14   4  15       24.69       40.35     27.05 o 
 -13   4  15        9.67       21.01     23.72 o 
 -12   4  15       10.30        6.59     20.64 o 
 -11   4  15        6.78        6.19     22.45 o 
 -10   4  15        0.28        9.91     18.90 o 
  -9   4  15       96.81      105.39     37.28 o 
  -8   4  15       40.57       83.49     32.69 o 
  -7   4  15      159.56      198.92     47.56 o 
  -6   4  15       93.98      128.83     28.38 o 
  -5   4  15      243.33      222.78     48.96 o 
  -4   4  15       56.86       43.66     22.51 o 
  -3   4  15      137.22      151.71     30.52 o 
  -2   4  15      221.58      251.38     52.33 o 
  -1   4  15       19.71       41.79     56.04 o 
   0   4  15      143.83       86.31     44.63 o 
   1   4  15      163.84      124.55     48.04 o 
 -22   0  16       53.27       34.43     36.65 o 
 -21   0  16       27.47       14.26     52.82 o 
 -20   0  16        3.91        3.91     16.27 o 
 -19   0  16      331.01      329.90     30.40 o 
 -18   0  16      177.05      191.07     26.62 o 
 -17   0  16      150.47      158.71     24.06 o 
 -16   0  16      144.54      135.73     22.72 o 
 -15   0  16        5.71        9.85     25.66 o 
 -14   0  16     1439.91     1287.25     42.74 o 
 -13   0  16        5.74       -1.02      7.30 o 
 -12   0  16     1028.23      921.67     30.78 o 
 -11   0  16       10.18       15.00      8.26 o 
 -10   0  16     1002.55      958.15     31.39 o 
  -9   0  16      114.34      138.74     15.02 o 
  -8   0  16      632.97      651.35     25.74 o 
  -7   0  16       20.49       25.69      9.75 o 
  -6   0  16       16.04       11.54      9.01 o 
  -5   0  16      715.62      715.43     27.81 o 
  -4   0  16     1353.25     1293.14     29.30 o 
  -3   0  16     1559.26     1483.08     28.03 o 
  -2   0  16      296.98      279.32     12.42 o 
  -1   0  16      984.47      955.71     28.64 o 
   0   0  16      713.17      748.41     20.29 o 
   1   0  16      126.38      105.87     10.70 o 
   2   0  16     1692.96     1605.79     32.66 o 
   3   0  16       99.76       98.31     11.06 o 
   4   0  16      284.50      325.07     19.82 o 
   5   0  16       35.63       69.61     17.67 o 
   6   0  16       64.00       28.73     57.95 o 
   7   0  16      165.27      178.27     28.30 o 
   8   0  16        0.06       17.70     22.74 o 
 -21   1  16       39.67       73.87     45.69 o 
 -20   1  16       19.75       65.30     21.96 o 
 -19   1  16      379.22      343.74     43.09 o 
 -18   1  16        1.30        5.12     13.07 o 
 -17   1  16       95.46       75.59     26.03 o 
 -16   1  16       48.37       21.59      7.81 o 
 -15   1  16        1.49        7.55      6.74 o 
 -14   1  16       41.26       44.40      9.17 o 
 -13   1  16      130.37      130.35     12.18 o 
 -12   1  16       93.72      104.25      9.09 o 
 -11   1  16      249.87      216.60     11.74 o 
 -10   1  16      218.26      217.33     12.03 o 
  -9   1  16       12.20       13.42      6.04 o 
  -8   1  16      308.36      280.72     13.32 o 
  -7   1  16        1.71       -1.18      5.70 o 
  -6   1  16     2631.32     2497.75     38.64 o 
  -5   1  16      223.56      202.97     12.06 o 
  -4   1  16      153.10      160.08     12.69 o 
  -3   1  16        0.15       -0.86      5.81 o 
  -2   1  16      692.88      661.86     14.28 o 
  -1   1  16     1203.22     1138.42     20.02 o 
   0   1  16      165.99      186.31      9.57 o 
   1   1  16       48.92       57.66      6.98 o 
   2   1  16        4.14       11.07      5.18 o 
   3   1  16       79.36       98.88      9.49 o 
   4   1  16       16.50       12.99      7.67 o 
   5   1  16      339.07      335.72     17.39 o 
   6   1  16       53.45       60.11     13.46 o 
   7   1  16        0.50       -6.36     17.72 o 
   8   1  16       17.87       44.10     26.54 o 
 -20   2  16       17.89       18.98     17.88 o 
 -19   2  16       71.21       78.34     20.93 o 
 -18   2  16       16.21       22.00     15.29 o 
 -17   2  16       14.32        5.76      9.68 o 
 -16   2  16      121.08      116.99     17.04 o 
 -15   2  16      226.51      253.64     44.47 o 
 -14   2  16       15.87       15.23     18.22 o 
 -13   2  16      834.77      781.19     59.06 o 
 -12   2  16      581.09      539.45     49.81 o 
 -11   2  16      173.25      161.29     34.04 o 
 -10   2  16        8.34       26.96     12.36 o 
  -9   2  16       27.15       21.78     13.22 o 
  -8   2  16       39.86       42.42     15.87 o 
  -7   2  16      404.64      373.86     28.76 o 
  -6   2  16       70.88       81.29     22.51 o 
  -5   2  16       15.59       17.55     14.84 o 
  -4   2  16      254.58      255.18     26.65 o 
  -3   2  16       79.27       78.46     13.71 o 
  -2   2  16      775.63      686.87     47.04 o 
  -1   2  16       85.83      101.97     12.72 o 
   0   2  16       89.92      102.07     24.99 o 
   1   2  16      127.84      150.10     21.46 o 
   2   2  16      145.95      181.57     22.96 o 
   3   2  16       16.82       59.18     22.93 o 
   4   2  16       20.83       28.03     18.58 o 
   5   2  16        6.17       13.75     18.19 o 
   6   2  16        0.47       12.92     19.27 o 
   7   2  16       13.29       12.30     33.40 o 
 -18   3  16      121.99      176.38     35.57 o 
 -17   3  16        8.22       35.73     21.24 o 
 -16   3  16        7.33       25.13     22.37 o 
 -15   3  16       71.77       61.85     29.73 o 
 -14   3  16        0.14       -3.65     18.89 o 
 -13   3  16        2.71       15.15     22.46 o 
 -12   3  16       60.10       55.84     27.20 o 
 -11   3  16      404.20      441.45     51.05 o 
 -10   3  16      148.66      168.49     40.07 o 
  -9   3  16       46.30       71.35     27.69 o 
  -8   3  16       91.57      125.18     24.69 o 
  -7   3  16      151.78      187.37     28.65 o 
  -6   3  16     1706.05     1722.12     65.22 o 
  -5   3  16       66.96       88.24     23.01 o 
  -4   3  16       74.09       84.02     22.62 o 
  -3   3  16       90.33       85.32     23.41 o 
  -2   3  16      235.45      228.95     63.63 o 
  -1   3  16      201.91      230.50     46.16 o 
   0   3  16       78.00       61.78     41.20 o 
   1   3  16        9.61       36.81     54.06 o 
   2   3  16        6.77       11.15     34.48 o 
   3   3  16      234.33      160.56     47.85 o 
   4   3  16       44.88       32.53     40.33 o 
 -13   4  16        0.41       37.68     26.93 o 
 -12   4  16        0.51        7.74     27.32 o 
 -11   4  16       23.19       28.80     25.90 o 
 -10   4  16       29.46       51.00     29.65 o 
  -9   4  16        0.30      -16.99     17.41 o 
  -8   4  16       63.37       73.63     33.93 o 
  -7   4  16       38.92       66.75     31.98 o 
  -6   4  16        6.55       -4.89     21.17 o 
  -5   4  16       34.23       10.47     26.51 o 
  -4   4  16       61.11       73.25     25.09 o 
  -3   4  16        6.47       53.43     38.85 o 
  -2   4  16        0.10       39.24     58.71 o 
  -1   4  16      116.97       88.87     45.39 o 
   0   4  16        3.52       17.55     40.04 o 
 -21   1  17       13.97      -21.52     21.52 o 
 -20   1  17       18.20      -15.14     36.07 o 
 -19   1  17      745.72      654.63     43.80 o 
 -18   1  17      301.09      264.14     21.10 o 
 -17   1  17      233.00      235.66     16.73 o 
 -16   1  17      196.32      226.19     14.91 o 
 -15   1  17      128.64      142.22     18.40 o 
 -14   1  17        9.37        7.16      7.18 o 
 -13   1  17      283.09      250.71     12.32 o 
 -12   1  17      522.73      479.81     16.06 o 
 -11   1  17       10.28        4.39      5.54 o 
 -10   1  17       87.98       83.69      9.38 o 
  -9   1  17       31.52       44.38      7.79 o 
  -8   1  17        0.83        2.95      6.01 o 
  -7   1  17     1715.02     1497.08     28.51 o 
  -6   1  17       10.48       11.46      6.47 o 
  -5   1  17      191.17      176.99     11.69 o 
  -4   1  17      398.89      371.67     16.68 o 
  -3   1  17      593.49      549.65     19.35 o 
  -2   1  17      299.34      312.80     12.28 o 
  -1   1  17      766.14      755.30     18.28 o 
   0   1  17      368.11      353.02     13.30 o 
   1   1  17        0.31       12.97      5.25 o 
   2   1  17       71.39       86.16     10.45 o 
   3   1  17        0.41        7.64      8.70 o 
   4   1  17       23.25       42.75     12.70 o 
   5   1  17      176.61      167.86     23.00 o 
   6   1  17      379.52      422.19     23.02 o 
   7   1  17      224.65      196.81     31.13 o 
 -20   2  17       58.69       34.24     18.19 o 
 -19   2  17      536.70      499.05     35.55 o 
 -18   2  17        4.61       22.84     12.62 o 
 -17   2  17      597.25      592.08     29.77 o 
 -16   2  17        1.63       -1.04      9.90 o 
 -15   2  17       50.91       70.95     27.08 o 
 -14   2  17      308.91      312.72     41.56 o 
 -13   2  17       47.65       61.93     24.50 o 
 -12   2  17      138.06      105.15     30.24 o 
 -11   2  17      230.93      298.42     25.43 o 
 -10   2  17       99.88      120.37     19.14 o 
  -9   2  17      446.46      417.21     30.27 o 
  -8   2  17      352.42      363.86     29.91 o 
  -7   2  17        5.03        7.13     16.97 o 
  -6   2  17       25.40       11.72     14.17 o 
  -5   2  17        1.11       15.82     15.36 o 
  -4   2  17      290.60      272.90     27.99 o 
  -3   2  17        1.46       -4.77     10.42 o 
  -2   2  17       24.56       35.56     13.16 o 
  -1   2  17      186.90      203.86     19.26 o 
   0   2  17        0.06       11.97     11.68 o 
   1   2  17      265.34      267.54     27.93 o 
   2   2  17      166.78      174.45     20.57 o 
   3   2  17      533.41      454.73     44.49 o 
   4   2  17      124.90      113.57     23.95 o 
   5   2  17      390.78      369.97     32.75 o 
   6   2  17       34.14       25.53     33.33 o 
 -18   3  17       32.98       88.08     30.56 o 
 -17   3  17       98.04      102.28     32.99 o 
 -16   3  17        9.12        1.51     21.84 o 
 -15   3  17       55.85       51.58     29.57 o 
 -14   3  17        0.95        6.47     18.38 o 
 -13   3  17       16.26       35.97     26.55 o 
 -12   3  17      178.24      233.57     46.84 o 
 -11   3  17       40.52       62.19     28.89 o 
 -10   3  17        6.95       37.08     24.14 o 
  -9   3  17       50.75       54.38     26.70 o 
  -8   3  17        8.57        5.36     16.07 o 
  -7   3  17        0.05        1.87     14.59 o 
  -6   3  17       70.08       97.47     24.23 o 
  -5   3  17      149.40      132.48     26.74 o 
  -4   3  17        6.14        2.25     15.67 o 
  -3   3  17       80.90       83.39     23.20 o 
  -2   3  17       90.36      121.55     32.14 o 
  -1   3  17       68.23      107.18     43.97 o 
   0   3  17       51.54       56.22     39.87 o 
   1   3  17      223.33      193.17     48.78 o 
   2   3  17        0.32       -2.29     32.41 o 
   3   3  17        2.18        5.37     36.60 o 
 -13   4  17      234.46      299.63     56.27 o 
 -12   4  17      143.30      217.09     50.44 o 
 -11   4  17      139.52      181.16     46.43 o 
 -10   4  17       51.89       62.18     34.82 o 
  -9   4  17      218.72      290.37     57.15 o 
  -8   4  17       88.75       83.66     34.98 o 
  -7   4  17        8.08       30.02     21.82 o 
  -6   4  17       55.87       50.59     31.23 o 
  -5   4  17      109.75      137.66     64.68 o 
  -4   4  17        4.15       34.51     19.68 o 
  -3   4  17      131.86       87.45     42.23 o 
  -2   4  17       26.60       -3.66     36.46 o 
 -22   0  18        0.14       70.89     43.69 o 
 -21   0  18        8.48       80.56     53.25 o 
 -20   0  18       28.54      172.70     95.21 o 
 -19   0  18      606.97      677.81     46.30 o 
 -18   0  18       46.24      125.15     35.69 o 
 -17   0  18      399.75      378.45     30.52 o 
 -16   0  18       80.15       76.30     19.90 o 
 -15   0  18     1332.61     1178.10     38.05 o 
 -14   0  18       48.36       63.44     12.98 o 
 -13   0  18      291.38      252.42     18.79 o 
 -12   0  18        5.01        7.80      8.91 o 
 -11   0  18        3.11        2.89      8.90 o 
 -10   0  18      495.57      465.06     23.53 o 
  -9   0  18       81.22       94.71     13.54 o 
  -8   0  18     1886.52     1882.94     47.63 o 
  -7   0  18     6158.48     5820.93    105.10 o 
  -6   0  18       41.90       46.60     11.97 o 
  -5   0  18      502.45      435.20     26.50 o 
  -4   0  18     2452.79     2362.07     56.15 o 
  -3   0  18      367.37      359.75     17.38 o 
  -2   0  18      278.24      240.68     15.35 o 
  -1   0  18      449.69      429.98     31.97 o 
   0   0  18      128.36      108.81     13.49 o 
   1   0  18        8.28       11.21      8.23 o 
   2   0  18       10.76       42.01     10.67 o 
   3   0  18      512.03      485.30     28.54 o 
   4   0  18      333.38      474.05     76.97 o 
   5   0  18      105.00      120.68     25.36 o 
   6   0  18        8.62       -7.10     48.22 o 
 -21   1  18        0.12      -20.54     21.56 o 
 -20   1  18       13.17       38.21     14.44 o 
 -19   1  18       45.24       67.54     24.09 o 
 -18   1  18       46.84       71.42     24.43 o 
 -17   1  18       31.83       50.90     15.01 o 
 -16   1  18       70.21       77.66     11.06 o 
 -15   1  18        6.53       20.67      7.74 o 
 -14   1  18       38.99       41.96      8.79 o 
 -13   1  18       95.86      118.96     10.29 o 
 -12   1  18      416.79      359.08     15.21 o 
 -11   1  18      283.88      253.30     13.41 o 
 -10   1  18        1.74       -2.08      5.77 o 
  -9   1  18      787.78      706.08     19.75 o 
  -8   1  18      164.45      158.59     11.85 o 
  -7   1  18      551.75      516.60     17.33 o 
  -6   1  18       21.45       17.12      7.09 o 
  -5   1  18       38.79       31.61      7.08 o 
  -4   1  18      135.15      145.33     13.85 o 
  -3   1  18       44.28       43.42      7.62 o 
  -2   1  18      125.55      125.94     10.00 o 
  -1   1  18        6.06       13.43      5.27 o 
   0   1  18       16.17       17.37      6.72 o 
   1   1  18      238.95      223.61     14.02 o 
   2   1  18       93.79       96.49     12.31 o 
   3   1  18      103.38      111.80     14.95 o 
   4   1  18        4.30       20.36     11.83 o 
   5   1  18        3.36       12.23     31.38 o 
   6   1  18        6.24       27.23     20.04 o 
 -20   2  18        1.39        7.00     16.97 o 
 -19   2  18      542.41      462.54     34.37 o 
 -18   2  18       69.95       69.05     15.51 o 
 -17   2  18        6.36      -10.06     18.14 o 
 -16   2  18       74.87       62.51     26.66 o 
 -15   2  18      140.33      103.86     31.57 o 
 -14   2  18        1.08        1.04     15.46 o 
 -13   2  18      136.62      115.03     32.11 o 
 -12   2  18       54.13       51.00     24.03 o 
 -11   2  18        0.03       10.91     25.91 o 
 -10   2  18        1.35        8.91     22.54 o 
  -9   2  18       49.07       48.67     17.29 o 
  -8   2  18      242.59      238.00     25.40 o 
  -7   2  18      450.15      466.62     33.88 o 
  -6   2  18        1.49       12.56     18.78 o 
  -5   2  18      535.55      460.59     22.97 o 
  -4   2  18        5.20       -1.36     10.96 o 
  -3   2  18      637.99      586.54     26.85 o 
  -2   2  18       12.11        9.65     11.85 o 
  -1   2  18        2.34       26.78     12.77 o 
   0   2  18        1.41       13.98     15.92 o 
   1   2  18        2.27       30.63     18.32 o 
   2   2  18       32.82       50.66     20.93 o 
   3   2  18      157.71      170.88     27.41 o 
   4   2  18       61.83       78.76     22.54 o 
   5   2  18       31.55       25.40     37.47 o 
 -17   3  18      248.64      337.35     46.58 o 
 -16   3  18       16.14       58.25     27.74 o 
 -15   3  18       70.56       96.12     36.33 o 
 -14   3  18      284.02      303.90     54.81 o 
 -13   3  18       92.86      143.42     39.03 o 
 -12   3  18      104.27      191.93     45.15 o 
 -11   3  18      244.12      310.00     54.43 o 
 -10   3  18      111.16      134.08     37.08 o 
  -9   3  18      469.67      515.31     61.64 o 
  -8   3  18       54.22       78.34     22.11 o 
  -7   3  18        2.55       16.25     17.39 o 
  -6   3  18      118.81      133.96     27.33 o 
  -5   3  18        2.85       17.21     17.77 o 
  -4   3  18      134.41      206.75     34.66 o 
  -3   3  18      106.64      127.34     46.26 o 
  -2   3  18        9.78       21.67     20.56 o 
  -1   3  18      284.12      326.55     68.66 o 
   0   3  18      356.82      552.84     49.36 o 
   1   3  18       80.16       40.34     37.46 o 
   2   3  18      137.37      114.36     44.89 o 
 -12   4  18       12.64       69.56     30.61 o 
 -11   4  18        4.17       23.36     24.56 o 
 -10   4  18       90.24       97.16     43.05 o 
  -9   4  18       55.90       60.78     33.21 o 
  -8   4  18       69.01       78.43     34.29 o 
  -7   4  18       77.50      164.02     41.44 o 
  -6   4  18        4.56       25.02     20.50 o 
  -5   4  18       74.36      147.66     58.76 o 
  -4   4  18       87.58      129.50     53.90 o 
  -3   4  18        9.50        6.09     38.52 o 
 -21   1  19      225.00      258.66     38.55 o 
 -20   1  19       34.84       64.91     19.14 o 
 -19   1  19       32.10       55.31     19.99 o 
 -18   1  19       55.96       79.04     17.01 o 
 -17   1  19      398.65      406.07     21.11 o 
 -16   1  19        9.15       26.14      9.82 o 
 -15   1  19      119.82      101.43     11.97 o 
 -14   1  19      390.56      383.04     17.72 o 
 -13   1  19        6.10       20.06      6.43 o 
 -12   1  19      257.45      262.01     13.76 o 
 -11   1  19        1.15        4.96      6.22 o 
 -10   1  19     1568.89     1353.19     31.32 o 
  -9   1  19       16.75       22.52      7.36 o 
  -8   1  19      347.35      318.39     14.80 o 
  -7   1  19      665.08      602.00     18.79 o 
  -6   1  19      847.66      784.97     21.11 o 
  -5   1  19       67.01       67.99     10.80 o 
  -4   1  19      208.15      231.88     23.05 o 
  -3   1  19       22.22       34.19      7.01 o 
  -2   1  19       78.84       79.46      8.61 o 
  -1   1  19        4.14       22.93      5.88 o 
   0   1  19       39.10       47.29     10.36 o 
   1   1  19      284.08      264.96     14.41 o 
   2   1  19      249.10      247.52     18.70 o 
   3   1  19      584.38      638.65     26.41 o 
   4   1  19      239.76      212.34     22.39 o 
   5   1  19      132.79      107.30     17.90 o 
 -20   2  19      944.27      867.36     46.45 o 
 -18   2  19       29.16       34.42     13.58 o 
 -17   2  19       61.31       46.97     25.21 o 
 -16   2  19       23.16       34.53     24.03 o 
 -15   2  19       38.82       34.78     23.14 o 
 -14   2  19      294.13      273.94     40.24 o 
 -13   2  19       53.05       49.71     24.65 o 
 -12   2  19       91.82       80.43     28.28 o 
 -11   2  19       17.38       36.70     25.24 o 
 -10   2  19       79.40      102.76     19.94 o 
  -9   2  19      215.75      231.01     55.26 o 
  -8   2  19        6.36        8.81     13.46 o 
  -7   2  19       31.06       47.14     18.07 o 
  -6   2  19       83.35       95.06     22.45 o 
  -5   2  19        3.48        3.28     14.64 o 
  -4   2  19      704.70      610.18     27.74 o 
  -3   2  19      111.11      115.23     17.47 o 
  -2   2  19      322.90      268.15     21.46 o 
  -1   2  19      173.11      208.17     20.48 o 
   0   2  19      408.48      366.85     50.86 o 
   1   2  19       51.36       56.87     20.47 o 
   2   2  19      254.04      237.48     31.41 o 
   3   2  19       28.01       37.05     20.14 o 
   4   2  19       40.43       54.07     36.65 o 
 -17   3  19       51.22      108.35     31.95 o 
 -16   3  19       58.80       53.48     29.11 o 
 -15   3  19       31.71       40.21     27.19 o 
 -14   3  19      158.82      163.71     42.86 o 
 -13   3  19      139.83      180.36     44.52 o 
 -12   3  19        4.06        1.91     24.33 o 
 -11   3  19       96.05      105.08     33.48 o 
 -10   3  19        1.55       21.45     21.75 o 
  -9   3  19       79.44      112.37     24.49 o 
  -8   3  19       52.00       67.83     22.16 o 
  -7   3  19      234.95      257.28     33.98 o 
  -6   3  19       35.64       52.53     25.15 o 
  -5   3  19      181.49      205.81     31.30 o 
  -4   3  19       69.00       89.44     25.78 o 
  -3   3  19        6.79       10.97     19.98 o 
  -2   3  19      250.22      346.41     44.14 o 
  -1   3  19       27.98       93.74     67.88 o 
   0   3  19        2.92        7.36     35.96 o 
   1   3  19        0.62       37.00     38.79 o 
 -10   4  19       57.25       93.56     39.10 o 
  -9   4  19      138.99      163.63     46.74 o 
  -8   4  19       37.32       80.07     37.76 o 
  -7   4  19       43.47       66.48     33.32 o 
  -6   4  19        2.01       55.28     41.67 o 
 -21   0  20      312.47      335.34     31.49 o 
 -20   0  20       18.50       42.22     19.40 o 
 -19   0  20       17.27       64.18     21.42 o 
 -18   0  20        8.59       19.68     20.45 o 
 -17   0  20       26.62       60.28     21.04 o 
 -16   0  20        0.07       12.95     15.10 o 
 -15   0  20      247.70      221.09     20.29 o 
 -14   0  20     1339.25     1172.21     38.44 o 
 -13   0  20      941.55      827.87     32.07 o 
 -12   0  20      833.66      783.86     30.92 o 
 -11   0  20       10.88       11.22      9.60 o 
 -10   0  20     5926.81     5184.67     98.02 o 
  -9   0  20      146.75      176.08     18.44 o 
  -8   0  20      104.03      126.26     16.81 o 
  -7   0  20       89.19      127.89     16.34 o 
  -6   0  20      211.85      207.33     22.48 o 
  -5   0  20       61.96       65.29     13.81 o 
  -4   0  20      484.77      497.35     25.78 o 
  -3   0  20       85.79       98.44     15.50 o 
  -2   0  20       44.51       50.81     18.46 o 
  -1   0  20      520.67      478.43     27.19 o 
   0   0  20      187.14      158.13     21.57 o 
   1   0  20      584.74      532.29     39.87 o 
   2   0  20      313.77      295.87     53.70 o 
   3   0  20      692.56      781.35     44.99 o 
   4   0  20      161.64      145.21     26.74 o 
 -21   1  20        0.12        3.82     23.01 o 
 -20   1  20      112.49      190.92     24.53 o 
 -19   1  20       30.35       44.23     15.13 o 
 -18   1  20        0.57       16.41     19.21 o 
 -17   1  20       11.48       25.67     10.29 o 
 -16   1  20      168.72      181.81     16.73 o 
 -15   1  20       38.93       42.78     12.12 o 
 -14   1  20      335.04      326.39     17.36 o 
 -13   1  20        2.44        5.14     10.18 o 
 -12   1  20       34.39       44.20     10.53 o 
 -11   1  20       20.03       26.93      7.28 o 
 -10   1  20       89.12      101.60     10.74 o 
  -9   1  20      214.75      206.14     13.07 o 
  -8   1  20      431.29      377.69     15.93 o 
  -7   1  20      325.66      296.57     14.83 o 
  -6   1  20        1.43       10.61      7.04 o 
  -5   1  20      338.44      335.68     21.61 o 
  -4   1  20        4.61       12.35      6.01 o 
  -3   1  20        4.13       10.85      6.33 o 
  -2   1  20      434.86      404.67     15.73 o 
  -1   1  20       45.48       54.01      9.79 o 
   0   1  20      165.87      193.41     16.53 o 
   1   1  20        1.11       37.03     26.16 o 
   2   1  20       17.15       38.98     13.66 o 
   3   1  20       51.58      121.00     38.59 o 
   4   1  20       24.72       41.27     17.51 o 
 -18   2  20       24.72       51.00     23.96 o 
 -17   2  20        2.04       25.07     19.36 o 
 -16   2  20       49.33       35.99     23.76 o 
 -15   2  20        0.02       21.23     20.43 o 
 -14   2  20       65.58       85.28     31.63 o 
 -13   2  20      126.18      136.25     35.23 o 
 -12   2  20      129.43      133.75     34.66 o 
 -11   2  20       48.06       55.35     15.32 o 
 -10   2  20      100.15      136.95     22.44 o 
  -9   2  20      240.93      262.02     28.88 o 
  -8   2  20      105.98       98.24     21.53 o 
  -7   2  20        6.85       -2.32     23.08 o 
  -6   2  20      100.99       95.90     22.39 o 
  -5   2  20        0.05       12.93     12.32 o 
  -4   2  20        7.70       25.03     12.68 o 
  -3   2  20        1.73       23.34     12.97 o 
  -2   2  20      959.34      871.75     35.87 o 
  -1   2  20       14.18       34.02     14.64 o 
   0   2  20       31.12       54.03     19.58 o 
   1   2  20       21.08       37.57     19.69 o 
   2   2  20      281.65      288.17     31.75 o 
 -17   3  20      100.43      168.50     40.14 o 
 -16   3  20      202.44      269.77     53.39 o 
 -15   3  20       34.36       76.94     33.11 o 
 -14   3  20       98.52      110.25     40.27 o 
 -13   3  20       21.57       20.44     25.64 o 
 -12   3  20       35.80       44.51     28.92 o 
 -11   3  20        0.79       -4.40     20.24 o 
 -10   3  20       30.01        8.68     26.07 o 
  -9   3  20      272.25      343.44     33.49 o 
  -8   3  20       30.03       44.09     19.54 o 
  -7   3  20       33.15       58.31     20.98 o 
  -6   3  20       66.48       56.67     23.01 o 
  -5   3  20      180.55      232.73     55.98 o 
  -4   3  20      678.69      588.27     83.04 o 
  -3   3  20       99.69      119.95     27.20 o 
  -2   3  20       79.21      110.85     27.50 o 
  -1   3  20       44.54       14.11     33.86 o 
   0   3  20      160.94      143.04     46.58 o 
 -21   1  21       61.35       93.02     18.82 o 
 -20   1  21       25.37       28.56     13.54 o 
 -19   1  21       67.00       96.00     17.17 o 
 -18   1  21        8.21       23.09     13.22 o 
 -17   1  21       57.11       73.78     13.21 o 
 -16   1  21      305.03      316.35     28.56 o 
 -15   1  21      137.29      168.75     14.52 o 
 -14   1  21      118.12      140.66     16.89 o 
 -13   1  21      221.46      241.97     13.57 o 
 -12   1  21      353.49      327.34     18.78 o 
 -11   1  21      323.25      323.11     21.90 o 
 -10   1  21     1610.17     1482.58     30.72 o 
  -9   1  21       49.48       54.92      9.33 o 
  -8   1  21      165.65      187.30     14.04 o 
  -7   1  21       37.97       39.27      9.26 o 
  -6   1  21       78.55       85.28     10.81 o 
  -5   1  21      926.65      878.63     44.64 o 
  -4   1  21       77.38       63.97     13.79 o 
  -3   1  21      109.03      124.42     14.38 o 
  -2   1  21      310.14      314.02     17.08 o 
  -1   1  21      417.31      388.51     16.63 o 
   0   1  21      523.47      530.97     28.09 o 
   1   1  21      333.08      313.30     20.34 o 
   2   1  21       39.17       92.36     26.66 o 
   3   1  21       24.16       50.51     15.64 o 
 -19   2  21       22.56      108.40     23.95 o 
 -18   2  21       83.16       97.95     30.84 o 
 -17   2  21        2.98       19.84     21.60 o 
 -16   2  21       42.78       49.60     25.86 o 
 -15   2  21      159.64      181.30     41.54 o 
 -14   2  21       30.74       26.45     26.14 o 
 -13   2  21        0.11        2.40     17.81 o 
 -12   2  21       17.66       20.17     21.86 o 
 -11   2  21       38.72      139.53     69.36 o 
 -10   2  21      335.77      380.87     30.68 o 
  -9   2  21      379.57      361.35     53.68 o 
  -8   2  21      253.63      277.43     30.12 o 
  -7   2  21      242.08      283.91     32.18 o 
  -6   2  21       29.88       37.70     17.95 o 
  -5   2  21      215.73      207.88     21.09 o 
  -4   2  21      225.68      233.18     29.29 o 
  -3   2  21       66.23       64.77     28.18 o 
  -2   2  21       53.88       65.21     16.50 o 
  -1   2  21        9.31       66.86     25.60 o 
   0   2  21       25.85       60.75     33.60 o 
   1   2  21      127.22      139.75     26.10 o 
 -16   3  21      103.19      166.89     43.56 o 
 -15   3  21      118.50      132.58     36.55 o 
 -14   3  21       12.80       21.07     24.38 o 
 -13   3  21       80.43       99.01     38.05 o 
 -12   3  21       16.74       55.52     28.81 o 
 -11   3  21       24.95       60.29     31.37 o 
 -10   3  21        0.13       11.10     25.18 o 
  -9   3  21       35.08       82.42     22.50 o 
  -8   3  21       86.32      131.24     36.03 o 
  -7   3  21       19.87       25.54     17.53 o 
  -6   3  21       19.34       20.36     18.29 o 
  -5   3  21        0.03       40.96     20.12 o 
  -4   3  21      201.18      217.66     38.26 o 
  -3   3  21       38.74       87.91     40.96 o 
  -2   3  21        2.17       22.60     35.72 o 
 -21   0  22      268.56      308.36     43.71 o 
 -20   0  22        6.36       21.36     35.06 o 
 -19   0  22       12.70       25.15     53.26 o 
 -18   0  22      126.35      176.51     29.16 o 
 -17   0  22      527.83      451.69     55.99 o 
 -16   0  22      605.86      482.64     33.38 o 
 -15   0  22      338.27      370.81     23.79 o 
 -14   0  22        0.16       16.62     13.32 o 
 -13   0  22      924.04      806.97     32.67 o 
 -12   0  22       39.00       35.92     13.88 o 
 -11   0  22       82.15      108.31     16.76 o 
 -10   0  22       18.07       43.05     11.85 o 
  -9   0  22       50.47       55.77     13.15 o 
  -8   0  22       61.50       83.76     18.88 o 
  -7   0  22      217.53      243.00     20.02 o 
  -6   0  22      193.90      241.60     20.25 o 
  -5   0  22      184.92      188.22     19.54 o 
  -4   0  22      580.48      537.75     30.41 o 
  -3   0  22      547.75      523.64     28.36 o 
  -2   0  22      911.55      781.43     34.64 o 
  -1   0  22      274.96      304.36     31.68 o 
   0   0  22      493.18      642.68     50.44 o 
   1   0  22       30.39       18.43     35.77 o 
   2   0  22       16.04       35.89     20.29 o 
 -20   1  22       12.12        7.77     23.72 o 
 -19   1  22       30.09       58.85     15.29 o 
 -18   1  22       11.87       41.27     20.84 o 
 -17   1  22      286.64      304.91     20.76 o 
 -16   1  22       50.00       48.51     19.09 o 
 -15   1  22       14.66       25.20     10.96 o 
 -14   1  22      282.27      296.06     15.25 o 
 -13   1  22       85.67      109.28     18.21 o 
 -12   1  22      177.34      208.65     14.70 o 
 -11   1  22      242.67      236.06     14.38 o 
 -10   1  22      114.84       97.05     11.32 o 
  -9   1  22        2.98        5.17      7.43 o 
  -8   1  22      238.94      275.15     16.18 o 
  -7   1  22        1.74        5.80      7.67 o 
  -6   1  22      204.94      237.32     17.22 o 
  -5   1  22       51.61       56.79      9.75 o 
  -4   1  22      137.43      137.52     19.67 o 
  -3   1  22       22.60       39.11      9.31 o 
  -2   1  22       12.51       33.38      9.43 o 
  -1   1  22       50.15       61.02     12.35 o 
   0   1  22       19.76       60.25     19.76 o 
   1   1  22       67.62       93.13     22.96 o 
   2   1  22      417.56      492.45     70.39 o 
 -19   2  22      145.01      311.50     38.19 o 
 -18   2  22        0.05       30.12     22.02 o 
 -17   2  22      254.14      286.46     43.37 o 
 -16   2  22       37.46       32.15     25.88 o 
 -15   2  22       57.02       47.37     25.58 o 
 -14   2  22       39.89       45.02     28.25 o 
 -13   2  22       64.92       69.35     28.95 o 
 -12   2  22       66.97       56.63     29.28 o 
 -11   2  22       27.66      128.27     67.40 o 
 -10   2  22      159.60      221.25     26.07 o 
  -9   2  22        1.31       35.54     17.77 o 
  -8   2  22      179.96      195.77     28.13 o 
  -7   2  22       65.71       68.34     14.97 o 
  -6   2  22       88.61       79.18     16.07 o 
  -5   2  22      848.62      713.37     38.42 o 
  -4   2  22        5.51       24.84     13.60 o 
  -3   2  22        0.67       27.19     14.16 o 
  -2   2  22       81.24      127.64     37.33 o 
  -1   2  22      171.74      178.88     26.54 o 
   0   2  22        3.13       68.44     33.65 o 
 -15   3  22      166.05      206.64     46.29 o 
 -14   3  22      146.75      226.06     49.81 o 
 -13   3  22        3.44       33.36     24.56 o 
 -12   3  22        8.89       18.09     28.54 o 
 -11   3  22      276.45      298.55     56.28 o 
 -10   3  22      185.73      182.49     44.68 o 
  -9   3  22       14.57       56.68     24.91 o 
  -8   3  22      262.37      392.21     40.14 o 
  -7   3  22      402.56      407.48     36.76 o 
  -6   3  22       66.63      116.06     24.38 o 
  -5   3  22       88.82      124.47     26.11 o 
  -4   3  22       30.23      110.60     30.19 o 
 -20   1  23       79.75       38.62     27.43 o 
 -19   1  23       56.89        3.37     31.74 o 
 -18   1  23        0.17       27.20     29.05 o 
 -17   1  23      450.38      427.67     23.13 o 
 -16   1  23      506.03      498.31     24.65 o 
 -15   1  23      116.16      122.53     13.99 o 
 -14   1  23       30.43       53.40     14.38 o 
 -13   1  23      517.20      502.34     18.70 o 
 -12   1  23       54.72       58.66     11.20 o 
 -11   1  23      639.25      611.87     21.58 o 
 -10   1  23      114.00      118.86     14.99 o 
  -9   1  23       19.03       39.63     15.16 o 
  -8   1  23      257.09      251.44     16.29 o 
  -7   1  23       49.68       58.32     10.38 o 
  -6   1  23      334.72      325.55     17.23 o 
  -5   1  23      735.41      687.27     26.56 o 
  -4   1  23      344.07      310.98     18.59 o 
  -3   1  23       14.05       26.29     11.83 o 
  -2   1  23      137.23      128.72     16.46 o 
  -1   1  23       97.88      134.60     42.42 o 
   0   1  23        0.01        8.48     13.39 o 
 -18   2  23        9.25       87.92     28.14 o 
 -17   2  23       85.04      112.65     29.91 o 
 -16   2  23      124.62      174.22     41.69 o 
 -15   2  23       19.36       58.67     29.24 o 
 -14   2  23      628.57      511.00     56.26 o 
 -13   2  23       28.95       19.33     23.94 o 
 -12   2  23      733.11      765.25     60.72 o 
 -11   2  23      258.06      373.56     55.35 o 
 -10   2  23        2.82       58.66     39.07 o 
  -9   2  23      178.26      290.24     35.48 o 
  -8   2  23      907.93      905.36     47.63 o 
  -7   2  23        0.14       14.03     12.36 o 
  -6   2  23        0.93       26.36     13.68 o 
  -5   2  23        3.85       20.23     13.02 o 
  -4   2  23       12.66       53.63     15.90 o 
  -3   2  23       57.53       81.26     21.53 o 
  -2   2  23       31.54       54.29     21.35 o 
  -1   2  23      339.13      310.47     45.89 o 
 -14   3  23       21.33       65.40     30.11 o 
 -13   3  23       61.50      107.99     38.58 o 
 -12   3  23       19.53       32.30     28.06 o 
 -11   3  23      104.05      145.07     43.68 o 
 -10   3  23       46.89      103.15     33.62 o 
  -9   3  23       93.56      140.25     25.81 o 
  -8   3  23       18.93       81.80     28.18 o 
  -7   3  23      263.86      242.41     35.58 o 
  -6   3  23       43.23       70.55     22.81 o 
 -20   0  24       34.60       38.07     34.09 o 
 -19   0  24      407.37      373.07     32.17 o 
 -18   0  24      138.81      142.41     24.94 o 
 -17   0  24        6.61       29.44     32.71 o 
 -16   0  24        2.19       30.90     11.98 o 
 -15   0  24       18.25       44.81     12.60 o 
 -14   0  24       25.98       30.76     25.58 o 
 -13   0  24        0.41       25.84     22.55 o 
 -12   0  24      300.96      341.04     24.10 o 
 -11   0  24       81.38      134.18     18.76 o 
 -10   0  24      309.18      366.09     23.84 o 
  -9   0  24       38.14       33.76     20.38 o 
  -8   0  24     1225.72     1137.70     40.43 o 
  -7   0  24      571.71      570.20     33.84 o 
  -6   0  24      267.34      248.72     21.55 o 
  -5   0  24      412.99      415.03     26.25 o 
  -4   0  24      252.39      309.80     32.09 o 
  -3   0  24       21.88       41.65     20.69 o 
  -2   0  24        0.02      -18.14     32.20 o 
  -1   0  24       95.95      116.83     24.27 o 
   0   0  24      346.69      615.35     49.97 o 
 -19   1  24        0.01       10.57     14.54 o 
 -18   1  24       27.19       42.38     25.11 o 
 -17   1  24       29.17       47.86     12.96 o 
 -16   1  24       11.48       32.48     10.36 o 
 -15   1  24        0.51       13.16     11.54 o 
 -14   1  24      228.76      212.05     19.54 o 
 -13   1  24       41.87       42.13     13.95 o 
 -12   1  24      162.52      187.99     16.44 o 
 -11   1  24        0.03       28.88     12.68 o 
 -10   1  24      248.41      264.38     25.10 o 
  -9   1  24        0.36       17.33      8.40 o 
  -8   1  24       20.93       64.94     12.29 o 
  -7   1  24       18.26       26.54     10.63 o 
  -6   1  24       17.19       60.38     18.35 o 
  -5   1  24      283.68      301.07     17.05 o 
  -4   1  24      138.63      148.48     14.37 o 
  -3   1  24       80.71       86.25     13.70 o 
  -2   1  24       15.00       88.29     17.58 o 
  -1   1  24      547.00      560.33     25.21 o 
 -18   2  24       33.81      127.25     27.27 o 
 -17   2  24        0.12       57.47     23.45 o 
 -16   2  24       42.20       69.96     29.85 o 
 -15   2  24       35.98       31.94     25.08 o 
 -14   2  24        0.02       22.64     21.69 o 
 -13   2  24       95.03       51.33     28.40 o 
 -12   2  24      317.03      493.36     97.55 o 
 -11   2  24      395.29      460.08     95.87 o 
 -10   2  24        3.36        5.38     21.59 o 
  -9   2  24      139.80      228.70     50.00 o 
  -8   2  24      269.81      322.51     42.93 o 
  -7   2  24      167.08      162.21     19.63 o 
  -6   2  24       39.56       73.33     15.67 o 
  -5   2  24        3.72       51.84     16.35 o 
  -4   2  24       75.58      126.86     19.54 o 
  -3   2  24      121.75      119.24     23.10 o 
  -9   3  24       34.77      306.36     39.01 o 
 -19   1  25      112.00      104.17     19.68 o 
 -18   1  25        4.10       20.70     15.84 o 
 -17   1  25       49.03       59.08     14.56 o 
 -16   1  25       18.25       40.89     13.40 o 
 -15   1  25      115.96      111.72     16.91 o 
 -14   1  25      489.25      490.60     31.61 o 
 -13   1  25       35.20       36.50     10.86 o 
 -12   1  25       96.63      143.56     18.10 o 
 -11   1  25        7.58       -1.99     11.79 o 
 -10   1  25      349.05      329.87     17.74 o 
  -9   1  25      352.33      356.78     18.39 o 
  -8   1  25      233.51      206.30     21.69 o 
  -7   1  25      114.87      153.43     18.03 o 
  -6   1  25       11.15        5.61     17.45 o 
  -5   1  25       19.33       33.24     12.72 o 
  -4   1  25       10.50       76.93     23.45 o 
  -3   1  25       23.53      104.19     18.30 o 
  -2   1  25      158.16      273.43     38.22 o 
 -16   2  25       46.30       91.28     32.40 o 
 -15   2  25        8.62       35.34     23.61 o 
 -14   2  25      656.62      661.17     62.58 o 
 -13   2  25      204.98      265.31     50.48 o 
 -12   2  25      176.87      467.78     37.10 o 
 -11   2  25      310.67      496.11     52.02 o 
 -10   2  25       16.73       39.07     26.81 o 
  -9   2  25       11.89       20.03     24.22 o 
  -8   2  25        8.39       71.34     24.05 o 
  -7   2  25      214.98      249.48     26.82 o 
  -6   2  25       70.43       87.79     24.95 o 
  -5   2  25       94.49      171.02     26.14 o 
 -18   0  26      117.34      131.82     23.47 o 
 -17   0  26       35.82       21.70     35.70 o 
 -16   0  26      114.33      217.39     22.38 o 
 -15   0  26       34.10       87.90     21.36 o 
 -14   0  26     1141.26     1147.24     42.60 o 
 -13   0  26      181.32      218.70     21.51 o 
 -12   0  26      221.46      258.61     22.91 o 
 -11   0  26      162.20      237.58     26.43 o 
 -10   0  26      146.61      173.70     21.09 o 
  -9   0  26      105.95       89.26     26.97 o 
  -8   0  26      658.93      659.76     31.84 o 
  -7   0  26       12.29       62.32     32.55 o 
  -6   0  26      354.48      377.28     25.82 o 
  -5   0  26      237.90      233.03     47.78 o 
  -4   0  26        5.59       11.82     33.50 o 
 -18   1  26       29.77       56.56     18.03 o 
 -17   1  26      130.71      214.35     39.35 o 
 -16   1  26        0.45        9.39     14.92 o 
 -15   1  26       37.47       55.11     11.61 o 
 -14   1  26        0.06       23.48     10.58 o 
 -13   1  26       33.67       29.38     10.66 o 
 -12   1  26      149.42      150.99     20.52 o 
 -11   1  26       50.88       81.10     13.54 o 
 -10   1  26        2.93       32.07     18.52 o 
  -9   1  26       83.42      125.05     15.92 o 
  -8   1  26      109.25      146.31     21.71 o 
  -7   1  26      172.27      185.60     15.19 o 
  -6   1  26      129.31      144.62     17.24 o 
  -5   1  26        1.32       23.38     17.07 o 
  -4   1  26      101.47      260.43     26.82 o 
 -15   2  26      167.77      185.33     42.33 o 
 -14   2  26      133.53      173.72     40.83 o 
 -13   2  26      162.70      191.82     43.72 o 
 -11   2  26       20.46       73.08     28.17 o 
 -10   2  26       98.04      274.37     31.13 o 
  -9   2  26        0.27       64.20     27.80 o 
  -8   2  26        6.89       94.52     34.99 o 
  -7   2  26       15.52       54.07     30.43 o 
 -17   1  27       29.57      263.50     33.74 o 
 -16   1  27      159.02      142.01     17.59 o 
 -15   1  27      297.24      310.32     19.04 o 
 -14   1  27       43.18       52.90     12.25 o 
 -13   1  27        7.72       33.56     13.29 o 
 -12   1  27      373.36      397.89     19.57 o 
 -11   1  27       38.05       41.72     13.88 o 
 -10   1  27      189.66      329.33     22.17 o 
  -9   1  27      137.25      154.88     20.50 o 
  -8   1  27        6.43       36.43     23.37 o 
  -7   1  27       21.89        4.64     20.08 o 
  -6   1  27       13.73      140.04     31.70 o 
 -16   0  28       39.09      205.34     29.30 o 
 -15   0  28       40.96      296.02     45.12 o 
 -14   0  28       14.55       75.07     18.63 o 
 -13   0  28       10.11      162.02     88.43 o 
 -12   0  28      421.16      312.46     54.99 o 
 -11   0  28       51.33       82.89     20.75 o 
 -10   0  28       12.18       28.60     34.48 o 
  -9   0  28      526.37      510.87     62.23 o 
  -8   0  28      221.54      256.51     34.29 o 
 -14   1  28       50.10       84.15     24.20 o 
 -13   1  28        0.86       36.93     14.74 o 
 -12   1  28      170.40      171.21     18.67 o 
 -11   1  28        2.01       51.20     28.88 o 
 -10   1  28      331.99      519.61     48.70 o 
                                                 
